# Supplementary material for: Bis(N-{bis­[meth­yl(phen­yl)amino]phos­phor­yl}-2,2,2-trichloro­acetamide)di­nitrato­dioxidouranium(VI)
Source: Acta Crystallogr Sect E Struct Rep Online. 2010 Feb 17;66(Pt 3):m306. doi: 10.1107/S1600536810005611 (PMC2983606; doi:10.1107/S1600536810005611)
Supplement: Supplementary file 1 [file e-66-0m306-sup1.cif]

##############################################################################
###                                                                        ###
###        Electronic paper (Acta Crystallographica Section E)             ###
###                                                                        ###
##############################################################################
#                                                                            #
# This CIF contains the data in a paper accepted for publication in Acta     #
# Crystallographica Section E. It conforms to the requirements of Notes      #
# for Authors for Section E, and has been peer reviewed under the auspices   #
# of the IUCr Commission on Journals.                                        #
#                                                                            #
# Full details of the Crystallographic Information File format               #
# are given in the paper "The Crystallographic Information File (CIF):       #
# a New Standard Archive File for Crystallography" by S. R. Hall, F. H.      #
# Allen and I. D. Brown [Acta Cryst. (1991), A47, 655-685].                  #
#                                                                            #
# The current version of the core CIF dictionary is obtainable from          #
# ftp://ftp.iucr.org/pub/cif_core.dic. The current version number is 2.4.    #
#                                                                            #
# Software is freely available for graphical display of the structure(s) in  #
# this CIF.  For information consult the CIF home page http://www.iucr.org/  #
# cif/home.html                                                              #
#                                                                            #
# This file may be used for bona fide research purposes within the           #
# scientific community so long as proper attribution is given to the journal # 
# article from which it was obtained.                                        #
#                                                                            #
##############################################################################
                                             
data_I
_audit_creation_method     SHELXL-97
_chemical_name_systematic
;
Bis(<i>N</i>-{bis[methyl(phenyl)amino]phosphoryl}-2,2,2-
trichloroacetamide)dinitratodioxidouranium(VI)
;
_chemical_name_common     ?
_chemical_formula_moiety     'C32 H34 Cl6 N8 O12 P2 U'
_chemical_formula_sum     'C32 H34 Cl6 N8 O12 P2 U'
_chemical_formula_iupac     '[U  (N O3)2O2 (C16 H17 Cl3 N3 O2 P)2]'
_chemical_formula_weight     1235.34
_chemical_melting_point     ?
_symmetry_cell_setting     monoclinic
_symmetry_space_group_name_H-M     'P 21/n'
loop_
    _symmetry_equiv_pos_as_xyz
    'x, y, z'
    '-x+1/2, y+1/2, -z+1/2'
    '-x, -y, -z'
    'x-1/2, -y-1/2, z-1/2'
_cell_length_a     10.2180(4)
_cell_length_b     16.2228(6)
_cell_length_c     28.4327(7)
_cell_angle_alpha     90.00
_cell_angle_beta     97.421(3)
_cell_angle_gamma     90.00
_cell_volume     4673.7(3)
_cell_formula_units_Z     4
_cell_measurement_reflns_used     37686
_cell_measurement_theta_min     2.91
_cell_measurement_theta_max     34.92
_cell_measurement_temperature     293(2)
_exptl_crystal_description     block
_exptl_crystal_colour     yellow
_exptl_crystal_size_max     0.40
_exptl_crystal_size_mid     0.30
_exptl_crystal_size_min     0.20
_exptl_crystal_density_diffrn     1.756
_exptl_crystal_density_meas     ?
_exptl_crystal_density_method     'not measured'
_exptl_crystal_F_000     2408
_exptl_absorpt_coefficient_mu     3.948
_exptl_absorpt_correction_type     multi-scan
_exptl_absorpt_process_details     '(CrysAlis RED; Oxford Diffraction, 2006)'
_exptl_absorpt_correction_T_min     0.3012
_exptl_absorpt_correction_T_max     0.5057
_exptl_special_details
;
;
_diffrn_ambient_temperature     293(2)
_diffrn_radiation_type     MoK\a
_diffrn_radiation_wavelength     0.71073
_diffrn_radiation_source     'Enhance (Mo) X-ray Source'
_diffrn_radiation_monochromator     graphite
_diffrn_measurement_device_type     'Oxford Diffraction Xcalibur3'
_diffrn_measurement_method     \w
_diffrn_detector_area_resol_mean     16.1827
_diffrn_reflns_number     24426
_diffrn_reflns_av_R_equivalents     0.0412
_diffrn_reflns_av_sigmaI/netI     0.0524
_diffrn_reflns_theta_min     2.91
_diffrn_reflns_theta_max     27.50
_diffrn_reflns_theta_full     27.50
_diffrn_measured_fraction_theta_max     0.992
_diffrn_measured_fraction_theta_full     0.992
_diffrn_reflns_limit_h_min     -13
_diffrn_reflns_limit_h_max     13
_diffrn_reflns_limit_k_min     -21
_diffrn_reflns_limit_k_max     8
_diffrn_reflns_limit_l_min     -36
_diffrn_reflns_limit_l_max     24
_diffrn_standards_number     2
_diffrn_standards_interval_count     50
_diffrn_standards_interval_time     ?
_diffrn_standards_decay_%     ?
_refine_special_details
;
Refinement of <i>F</i>^2^ against ALL reflections. The weighted <i>R</i>-factor
wR and goodness of fit <i>S</i> are based on <i>F</i>^2^, conventional
<i>R</i>-factors <i>R</i> are based on <i>F</i>, with <i>F</i> set to zero for
negative <i>F</i>^2^. The threshold expression of <i>F</i>^2^ >
\s(<i>F</i>^2^) is used only for calculating <i>R</i>-factors(gt) etc. and is
not relevant to the choice of reflections for refinement. <i>R</i>-factors
based on <i>F</i>^2^ are statistically about twice as large as those based on
<i>F</i>, and <i>R</i>- factors based on ALL data will be even larger.
;
_reflns_number_total     10643
_reflns_number_gt     7638
_reflns_threshold_expression     I>2\s(I)
_refine_ls_structure_factor_coef     Fsqd
_refine_ls_matrix_type     full
_refine_ls_R_factor_all     0.0701
_refine_ls_R_factor_gt     0.0479
_refine_ls_wR_factor_gt     0.1274
_refine_ls_wR_factor_ref     0.1416
_refine_ls_goodness_of_fit_ref     0.965
_refine_ls_restrained_S_all     0.965
_refine_ls_number_reflns     10643
_refine_ls_number_parameters     618
_refine_ls_number_restraints     24
_refine_ls_hydrogen_treatment     constr
_refine_ls_weighting_scheme     calc
_refine_ls_weighting_details
                 'calc w=1/[\s^2^(Fo^2^)+(0.0899P)^2^] where P=(Fo^2^+2Fc^2^)/3'
_atom_sites_solution_hydrogens     geom
_atom_sites_solution_primary     direct
_atom_sites_solution_secondary     difmap
_refine_ls_shift/su_max     0.049
_refine_ls_shift/su_mean     0.002
_refine_diff_density_max     1.392
_refine_diff_density_min     -1.018
_refine_ls_extinction_method     none
_refine_ls_extinction_coef     ?
loop_
    _atom_type_symbol
    _atom_type_description
    _atom_type_scat_dispersion_real
    _atom_type_scat_dispersion_imag
    _atom_type_scat_source
    'C' 'C' 0.0033 0.0016
                         'International Tables Vol C Tables 4.2.6.8 and 6.1.1.4'
    'H' 'H' 0.0000 0.0000
                         'International Tables Vol C Tables 4.2.6.8 and 6.1.1.4'
    'N' 'N' 0.0061 0.0033
                         'International Tables Vol C Tables 4.2.6.8 and 6.1.1.4'
    'O' 'O' 0.0106 0.0060
                         'International Tables Vol C Tables 4.2.6.8 and 6.1.1.4'
    'P' 'P' 0.1023 0.0942
                         'International Tables Vol C Tables 4.2.6.8 and 6.1.1.4'
    'Cl' 'Cl' 0.1484 0.1585
                         'International Tables Vol C Tables 4.2.6.8 and 6.1.1.4'
    'U' 'U' -9.6767 9.6646
                         'International Tables Vol C Tables 4.2.6.8 and 6.1.1.4'
_computing_data_collection
;
CrysAlis CCD (Oxford Diffraction, 2006)
;
_computing_cell_refinement
;
CrysAlis RED (Oxford Diffraction, 2006)
;
_computing_data_reduction
;
CrysAlis RED (Oxford Diffraction, 2006)
;
_computing_structure_solution     'SHELXS97 (Sheldrick, 2008)'
_computing_structure_refinement     'SHELXL97 (Sheldrick, 2008)'
_computing_molecular_graphics     'ORTEP-3 for Windows (Farrugia, 1997)'
_computing_publication_material     'WinGX (Farrugia, 1999)'
loop_
    _atom_site_type_symbol
    _atom_site_label
    _atom_site_fract_x
    _atom_site_fract_y
    _atom_site_fract_z
    _atom_site_U_iso_or_equiv
    _atom_site_adp_type
    _atom_site_calc_flag
    _atom_site_refinement_flags
    _atom_site_occupancy
    _atom_site_disorder_assembly
    _atom_site_disorder_group
    U U 0.871559(19) 0.121947(13) 0.140066(7) 0.04079(9) Uani d . 1 . .
    P P1 0.70900(15) 0.16278(10) 0.01657(5) 0.0436(3) Uani d . 1 . .
    P P2 1.03225(13) 0.08951(9) 0.26388(5) 0.0372(3) Uani d . 1 A .
    O O11 0.7295(5) 0.1454(3) 0.06851(15) 0.0549(11) Uani d . 1 . .
    O O21 1.0084(4) 0.0994(3) 0.21199(15) 0.0483(10) Uani d . 1 . .
    N N11 0.7594(5) 0.2608(3) 0.01177(16) 0.0447(11) Uani d . 1 . .
    H H11A 0.8135 0.2798 0.0349 0.054 Uiso calc R 1 . .
    O O8 0.8433(4) -0.0173(3) 0.17804(14) 0.0543(11) Uani d . 1 . .
    N N21 0.9692(5) -0.0036(3) 0.27361(17) 0.0444(11) Uani d . 1 . .
    H H21A 0.9185 -0.0256 0.2504 0.053 Uiso calc R 1 . .
    O O10 0.7016(6) -0.1106(3) 0.15164(19) 0.0695(15) Uani d . 1 . .
    O O6 0.8993(4) 0.2611(3) 0.10364(15) 0.0585(12) Uani d . 1 . .
    O O4 0.7473(4) 0.1592(3) 0.17174(15) 0.0534(10) Uani d . 1 . .
    O O3 0.9941(5) 0.0840(3) 0.10814(16) 0.0579(11) Uani d . 1 . .
    O O5 1.0157(5) 0.2449(3) 0.17055(16) 0.0661(13) Uani d . 1 . .
    N N4 0.7533(5) -0.0451(3) 0.14771(18) 0.0487(12) Uani d . 1 . .
    O O7 1.0225(7) 0.3611(3) 0.1343(2) 0.0839(18) Uani d . 1 . .
    N N22 1.1892(4) 0.0966(3) 0.28134(17) 0.0434(11) Uani d . 1 . .
    N N23 0.9589(5) 0.1539(3) 0.2961(2) 0.0563(13) Uani d . 1 . .
    N N13 0.7957(6) 0.1049(3) -0.0149(2) 0.0573(14) Uani d . 1 . .
    O O9 0.7204(5) 0.0014(3) 0.11269(15) 0.0648(13) Uani d . 1 . .
    N N3 0.9823(5) 0.2920(3) 0.13605(19) 0.0534(13) Uani d . 1 . .
    N N12 0.5536(5) 0.1541(4) -0.00397(17) 0.0520(12) Uani d . 1 . .
    Cl Cl5 0.7477(3) -0.1115(2) 0.3015(2) 0.196(3) Uani d . 1 . .
    O O12 0.6630(5) 0.2949(3) -0.06185(15) 0.0647(13) Uani d . 1 . .
    Cl Cl6 0.9530(6) -0.19012(19) 0.26862(15) 0.197(2) Uani d . 1 . .
    O O22 1.0626(6) -0.0249(3) 0.34914(16) 0.0727(15) Uani d . 1 . .
    C C51 0.8482(6) 0.1325(4) 0.3194(2) 0.0497(14) Uani d . 1 A .
    C C21 0.9902(6) -0.0475(4) 0.3143(2) 0.0477(14) Uani d . 1 . .
    C C52 0.8613(8) 0.1282(4) 0.3677(3) 0.0658(19) Uani d . 1 . .
    H H52A 0.9421 0.1393 0.3856 0.079 Uiso calc R 1 A .
    C C41 0.8742(8) 0.1335(4) -0.0495(3) 0.0611(18) Uani d . 1 . .
    C C11 0.7230(7) 0.3129(4) -0.0250(2) 0.0495(14) Uani d . 1 B .
    C C31 0.4569(7) 0.1903(5) 0.0203(3) 0.0636(18) Uani d . 1 . .
    C C56 0.7273(7) 0.1217(6) 0.2935(3) 0.077(3) Uani d . 1 . .
    H H56A 0.7162 0.1285 0.2608 0.092 Uiso calc R 1 A .
    C C53 0.7531(10) 0.1072(6) 0.3897(3) 0.085(3) Uani d . 1 A .
    H H53A 0.7622 0.1034 0.4226 0.102 Uiso calc R 1 . .
    C C22 0.9179(9) -0.1300(4) 0.3144(3) 0.067(2) Uani d . 1 . .
    C C54 0.6373(8) 0.0924(8) 0.3650(3) 0.094(3) Uani d . 1 . .
    H H54A 0.5662 0.0766 0.3803 0.113 Uiso calc R 1 A .
    C C32 0.4102(9) 0.1501(7) 0.0586(3) 0.082(2) Uani d . 1 . .
    H H32A 0.4463 0.0999 0.0695 0.099 Uiso calc R 1 . .
    C C36 0.4023(9) 0.2673(6) 0.0069(3) 0.091(3) Uani d . 1 . .
    H H36A 0.4341 0.2974 -0.0170 0.110 Uiso calc R 1 . .
    C C12 0.7731(5) 0.3968(3) -0.01573(12) 0.084(3) Uani d D 1 . .
    C C24 0.9943(10) 0.2414(5) 0.2964(4) 0.107(4) Uani d . 1 A .
    H H24A 0.9431 0.2710 0.3169 0.160 Uiso calc R 1 . .
    H H24B 0.9767 0.2630 0.2648 0.160 Uiso calc R 1 . .
    H H24C 1.0865 0.2475 0.3077 0.160 Uiso calc R 1 . .
    C C42 0.8354(15) 0.1152(7) -0.0970(4) 0.121(3) Uani d . 1 . .
    H H42A 0.7592 0.0846 -0.1059 0.145 Uiso calc R 1 . .
    C C29 0.7946(12) 0.0162(5) -0.0064(4) 0.106(4) Uani d . 1 . .
    H H29A 0.8488 -0.0109 -0.0268 0.159 Uiso calc R 1 . .
    H H29B 0.7058 -0.0040 -0.0128 0.159 Uiso calc R 1 . .
    H H29C 0.8285 0.0052 0.0261 0.159 Uiso calc R 1 . .
    C C55 0.6225(8) 0.1005(7) 0.3167(4) 0.099(3) Uani d . 1 A .
    H H55A 0.5402 0.0915 0.2993 0.119 Uiso calc R 1 . .
    C C46 0.9891(12) 0.1742(7) -0.0377(5) 0.127(3) Uani d . 1 . .
    H H46A 1.0155 0.1856 -0.0058 0.153 Uiso calc R 1 . .
    C C35 0.3010(14) 0.2981(10) 0.0294(6) 0.154(6) Uani d . 1 . .
    H H35A 0.2633 0.3484 0.0196 0.184 Uiso calc R 1 . .
    Cl Cl4 0.9432(4) -0.1782(2) 0.36751(10) 0.1564(17) Uani d . 1 . .
    C C43 0.9124(14) 0.1433(8) -0.1318(4) 0.121(3) Uani d . 1 . .
    H H43A 0.8862 0.1332 -0.1639 0.145 Uiso calc R 1 . .
    C C44 1.0247(13) 0.1852(7) -0.1174(6) 0.127(3) Uani d . 1 . .
    H H44A 1.0737 0.2051 -0.1404 0.153 Uiso calc R 1 . .
    C C45 1.0703(13) 0.1998(7) -0.0707(5) 0.127(3) Uani d . 1 . .
    H H45A 1.1509 0.2255 -0.0615 0.153 Uiso calc R 1 . .
    C C13 0.5054(8) 0.1276(6) -0.0522(3) 0.082(3) Uani d . 1 . .
    H H13A 0.4107 0.1271 -0.0565 0.124 Uiso calc R 1 . .
    H H13B 0.5377 0.0733 -0.0574 0.124 Uiso calc R 1 . .
    H H13C 0.5361 0.1652 -0.0745 0.124 Uiso calc R 1 . .
    C C33 0.3089(13) 0.1862(11) 0.0799(4) 0.119(4) Uani d . 1 . .
    H H33A 0.2780 0.1597 0.1053 0.143 Uiso calc R 1 . .
    C C34 0.2554(13) 0.2578(14) 0.0648(5) 0.142(6) Uani d . 1 . .
    H H34A 0.1860 0.2798 0.0789 0.170 Uiso calc R 1 . .
    C C61A 1.277(3) 0.0532(18) 0.2554(12) 0.035(7) Uani d PD 0.40(4) A 1
    C C62A 1.325(3) 0.084(2) 0.2186(12) 0.080(8) Uani d PD 0.40(4) A 1
    H H62A 1.2954 0.1361 0.2082 0.096 Uiso calc PR 0.40(4) A 1
    C C63A 1.414(3) 0.048(2) 0.1948(11) 0.080(8) Uani d PD 0.40(4) A 1
    H H63A 1.4456 0.0742 0.1694 0.096 Uiso calc PR 0.40(4) A 1
    C C64A 1.454(5) -0.026(3) 0.2086(11) 0.119(19) Uani d PD 0.40(4) A 1
    H H64A 1.5097 -0.0551 0.1908 0.143 Uiso calc PR 0.40(4) A 1
    C C65A 1.415(2) -0.0641(16) 0.2503(14) 0.076(9) Uani d PD 0.40(4) A 1
    H H65A 1.4524 -0.1133 0.2624 0.092 Uiso calc PR 0.40(4) A 1
    C C66A 1.318(3) -0.0223(15) 0.2719(9) 0.050(6) Uani d PD 0.40(4) A 1
    H H66A 1.2823 -0.0462 0.2971 0.060 Uiso calc PR 0.40(4) A 1
    C C23A 1.235(4) 0.1244(19) 0.3328(12) 0.045(7) Uani d P 0.40(4) A 1
    H H23A 1.3295 0.1259 0.3382 0.068 Uiso calc PR 0.40(4) A 1
    H H23B 1.2027 0.0864 0.3544 0.068 Uiso calc PR 0.40(4) A 1
    H H23C 1.2006 0.1785 0.3376 0.068 Uiso calc PR 0.40(4) A 1
    C C62B 1.3294(17) 0.1168(16) 0.2199(7) 0.067(5) Uani d PD 0.60(4) A 2
    H H62B 1.3008 0.1712 0.2190 0.080 Uiso calc PR 0.60(4) A 2
    C C61B 1.280(3) 0.0668(16) 0.2495(10) 0.057(8) Uani d PD 0.60(4) A 2
    C C63B 1.417(2) 0.096(3) 0.1911(7) 0.108(9) Uani d PD 0.60(4) A 2
    H H63B 1.4534 0.1352 0.1728 0.129 Uiso calc PR 0.60(4) A 2
    C C64B 1.452(2) 0.018(3) 0.1893(14) 0.123(14) Uani d PD 0.60(4) A 2
    H H64B 1.4957 -0.0013 0.1648 0.147 Uiso calc PR 0.60(4) A 2
    C C65B 1.421(3) -0.038(3) 0.2255(18) 0.157(17) Uani d PD 0.60(4) A 2
    H H65B 1.4650 -0.0879 0.2312 0.188 Uiso calc PR 0.60(4) A 2
    C C66B 1.320(3) -0.0131(16) 0.2518(17) 0.137(14) Uani d PD 0.60(4) A 2
    H H66B 1.2815 -0.0508 0.2704 0.164 Uiso calc PR 0.60(4) A 2
    C C23B 1.257(3) 0.116(2) 0.3260(10) 0.086(11) Uani d P 0.60(4) A 2
    H H23D 1.3502 0.1150 0.3246 0.129 Uiso calc PR 0.60(4) A 2
    H H23E 1.2352 0.0767 0.3489 0.129 Uiso calc PR 0.60(4) A 2
    H H23F 1.2316 0.1703 0.3351 0.129 Uiso calc PR 0.60(4) A 2
    Cl Cl1A 0.9423(8) 0.4061(6) 0.0048(7) 0.310(13) Uani d PD 0.567(15) B 3
    Cl Cl2A 0.7365(18) 0.4709(5) -0.0607(3) 0.168(6) Uani d PD 0.567(15) B 3
    Cl Cl3A 0.701(2) 0.4297(7) 0.0339(4) 0.312(13) Uani d PD 0.567(15) B 3
    Cl Cl1B 0.9345(8) 0.3982(7) -0.0312(7) 0.159(6) Uani d PD 0.433(15) B 4
    Cl Cl2B 0.6768(16) 0.4636(6) -0.0549(5) 0.121(5) Uani d PD 0.433(15) B 4
    Cl Cl3B 0.7851(17) 0.4390(6) 0.04167(19) 0.145(5) Uani d PD 0.433(15) B 4
loop_
    _atom_site_aniso_label
    _atom_site_aniso_U_11
    _atom_site_aniso_U_22
    _atom_site_aniso_U_33
    _atom_site_aniso_U_12
    _atom_site_aniso_U_13
    _atom_site_aniso_U_23
    U 0.03685(13) 0.04673(14) 0.03773(13) -0.00300(9) 0.00076(8) 0.00362(9)
    P1 0.0466(8) 0.0454(8) 0.0363(7) -0.0095(7) -0.0034(6) 0.0026(6)
    P2 0.0280(6) 0.0385(7) 0.0443(8) -0.0023(6) 0.0012(5) 0.0020(6)
    O11 0.055(3) 0.064(3) 0.042(2) -0.014(2) -0.0080(19) 0.008(2)
    O21 0.039(2) 0.053(2) 0.049(2) -0.0072(18) -0.0080(18) 0.0098(19)
    N11 0.054(3) 0.046(3) 0.032(2) -0.004(2) -0.006(2) 0.005(2)
    O8 0.058(3) 0.057(2) 0.045(2) -0.013(2) -0.005(2) 0.003(2)
    N21 0.045(3) 0.041(3) 0.044(3) -0.012(2) -0.004(2) 0.003(2)
    O10 0.083(4) 0.059(3) 0.064(3) -0.029(3) 0.000(3) 0.005(2)
    O6 0.062(3) 0.052(3) 0.056(3) -0.016(2) -0.013(2) 0.007(2)
    O4 0.049(2) 0.059(3) 0.053(3) 0.009(2) 0.0075(19) 0.007(2)
    O3 0.059(3) 0.058(3) 0.060(3) 0.004(2) 0.022(2) 0.000(2)
    O5 0.077(3) 0.061(3) 0.054(3) -0.016(2) -0.016(2) 0.011(2)
    N4 0.053(3) 0.049(3) 0.043(3) -0.013(2) 0.002(2) -0.001(2)
    O7 0.109(5) 0.060(3) 0.078(4) -0.034(3) -0.006(3) 0.004(3)
    N22 0.032(2) 0.056(3) 0.041(3) -0.005(2) -0.0008(19) -0.001(2)
    N23 0.051(3) 0.043(3) 0.079(4) 0.002(2) 0.025(3) -0.002(3)
    N13 0.064(4) 0.047(3) 0.060(3) -0.008(3) 0.005(3) 0.001(2)
    O9 0.073(3) 0.065(3) 0.049(3) -0.021(2) -0.018(2) 0.008(2)
    N3 0.055(3) 0.053(3) 0.052(3) -0.013(3) 0.002(2) 0.001(3)
    N12 0.047(3) 0.066(3) 0.040(3) -0.008(3) -0.003(2) 0.003(3)
    Cl5 0.086(2) 0.150(3) 0.336(7) -0.052(2) -0.036(3) 0.115(4)
    O12 0.089(4) 0.063(3) 0.036(2) -0.007(3) -0.014(2) 0.005(2)
    Cl6 0.366(7) 0.0752(18) 0.177(3) -0.072(3) 0.140(4) -0.052(2)
    O22 0.094(4) 0.068(3) 0.048(3) -0.018(3) -0.023(3) 0.004(2)
    C51 0.041(3) 0.055(4) 0.054(4) 0.007(3) 0.009(3) -0.007(3)
    C21 0.048(3) 0.046(3) 0.047(3) -0.003(3) -0.006(3) 0.004(3)
    C52 0.059(4) 0.078(5) 0.059(4) -0.004(4) 0.000(3) -0.006(4)
    C41 0.059(4) 0.051(4) 0.075(5) 0.009(3) 0.017(4) -0.001(3)
    C11 0.063(4) 0.051(3) 0.034(3) -0.002(3) 0.004(3) 0.004(3)
    C31 0.048(4) 0.080(5) 0.060(4) -0.012(4) -0.004(3) 0.002(4)
    C56 0.051(4) 0.134(8) 0.046(4) 0.008(4) 0.008(3) 0.007(4)
    C53 0.091(7) 0.115(7) 0.052(4) 0.006(6) 0.025(4) -0.003(4)
    C22 0.086(5) 0.052(4) 0.059(4) -0.015(4) -0.008(4) 0.013(3)
    C54 0.055(5) 0.149(9) 0.087(7) -0.014(5) 0.039(5) -0.006(6)
    C32 0.066(5) 0.120(7) 0.061(5) -0.018(5) 0.010(4) 0.006(5)
    C36 0.086(6) 0.100(7) 0.089(6) 0.030(5) 0.014(5) 0.020(5)
    C12 0.139(9) 0.051(4) 0.053(4) 0.002(5) -0.013(5) 0.011(3)
    C24 0.110(8) 0.048(4) 0.178(11) -0.012(5) 0.077(8) -0.016(5)
    C42 0.141(8) 0.146(7) 0.083(5) 0.016(6) 0.046(5) 0.001(5)
    C29 0.160(10) 0.055(5) 0.112(8) -0.009(6) 0.052(7) -0.008(5)
    C55 0.039(4) 0.160(9) 0.099(7) -0.011(5) 0.009(4) -0.028(7)
    C46 0.109(5) 0.101(4) 0.184(8) -0.005(4) 0.065(5) -0.009(5)
    C35 0.110(10) 0.156(13) 0.188(15) 0.064(10) -0.005(10) -0.032(12)
    Cl4 0.230(4) 0.127(2) 0.0944(19) -0.088(3) -0.047(2) 0.0574(18)
    C43 0.141(8) 0.146(7) 0.083(5) 0.016(6) 0.046(5) 0.001(5)
    C44 0.109(5) 0.101(4) 0.184(8) -0.005(4) 0.065(5) -0.009(5)
    C45 0.109(5) 0.101(4) 0.184(8) -0.005(4) 0.065(5) -0.009(5)
    C13 0.060(4) 0.135(8) 0.049(4) -0.030(5) -0.008(3) -0.021(4)
    C33 0.098(9) 0.181(14) 0.082(7) -0.012(9) 0.026(6) -0.001(8)
    C34 0.086(9) 0.24(2) 0.101(10) -0.004(11) 0.031(7) -0.045(12)
    C61A 0.022(12) 0.046(13) 0.036(11) 0.006(9) -0.003(8) -0.003(9)
    C62A 0.109(19) 0.069(16) 0.069(12) 0.028(13) 0.038(11) 0.016(12)
    C63A 0.109(19) 0.069(16) 0.069(12) 0.028(13) 0.038(11) 0.016(12)
    C64A 0.20(5) 0.12(3) 0.053(18) 0.01(3) 0.07(2) -0.020(18)
    C65A 0.052(12) 0.047(12) 0.13(2) 0.036(9) 0.000(13) 0.013(13)
    C66A 0.046(12) 0.051(12) 0.056(12) 0.005(9) 0.018(8) -0.001(8)
    C23A 0.051(17) 0.058(12) 0.026(10) -0.010(10) 0.001(10) 0.008(10)
    C62B 0.052(8) 0.087(12) 0.063(9) -0.002(8) 0.016(6) 0.004(9)
    C61B 0.038(11) 0.062(11) 0.071(17) -0.001(8) 0.005(10) -0.012(10)
    C63B 0.083(12) 0.16(3) 0.087(13) 0.008(16) 0.042(10) 0.007(16)
    C64B 0.083(14) 0.15(3) 0.15(3) -0.001(16) 0.065(16) -0.05(2)
    C65B 0.15(3) 0.12(3) 0.19(5) 0.08(2) -0.02(3) -0.03(2)
    C66B 0.073(15) 0.096(18) 0.26(4) -0.003(13) 0.08(2) -0.03(2)
    C23B 0.035(8) 0.17(3) 0.052(12) -0.018(10) 0.004(7) -0.048(11)
    Cl1A 0.332(17) 0.126(7) 0.40(2) -0.145(9) -0.229(17) 0.104(11)
    Cl2A 0.360(18) 0.075(4) 0.057(3) -0.049(6) -0.020(6) 0.021(3)
    Cl3A 0.77(4) 0.076(5) 0.104(6) -0.019(13) 0.097(13) -0.050(4)
    Cl1B 0.113(7) 0.113(6) 0.266(15) -0.065(6) 0.077(8) -0.060(8)
    Cl2B 0.192(10) 0.045(4) 0.112(7) 0.015(5) -0.040(6) 0.034(3)
    Cl3B 0.334(15) 0.059(4) 0.034(3) -0.061(6) -0.007(5) -0.008(3)
_geom_special_details
;
All esds (except the esd in the dihedral angle between two l.s. planes) are
estimated using the full covariance matrix. The cell esds are taken into
account individually in the estimation of esds in distances, angles and
torsion angles; correlations between esds in cell parameters are only used
when they are defined by crystal symmetry. An approximate (isotropic)
treatment of cell esds is used for estimating esds involving l.s. planes.
;
loop_
    _geom_bond_atom_site_label_1
    _geom_bond_atom_site_label_2
    _geom_bond_site_symmetry_2
    _geom_bond_distance
    _geom_bond_publ_flag
    U O3 . 1.750(4) ?
    U O4 . 1.756(4) ?
    U O21 . 2.352(4) ?
    U O11 . 2.372(4) ?
    U O6 . 2.515(4) ?
    U O8 . 2.537(4) ?
    U O9 . 2.550(4) ?
    U O5 . 2.564(4) ?
    U N4 . 2.986(5) ?
    U N3 . 2.989(5) ?
    P1 O11 . 1.492(4) ?
    P1 N12 . 1.626(5) ?
    P1 N13 . 1.634(6) ?
    P1 N11 . 1.683(5) ?
    P2 O21 . 1.473(4) ?
    P2 N22 . 1.621(5) ?
    P2 N23 . 1.635(6) ?
    P2 N21 . 1.680(5) ?
    N11 C11 . 1.358(7) ?
    N11 H11A . 0.8600 ?
    O8 N4 . 1.260(6) ?
    N21 C21 . 1.350(7) ?
    N21 H21A . 0.8600 ?
    O10 N4 . 1.198(6) ?
    O6 N3 . 1.271(6) ?
    O5 N3 . 1.255(7) ?
    N4 O9 . 1.260(6) ?
    O7 N3 . 1.198(7) ?
    N22 C23B . 1.40(3) ?
    N22 C61A . 1.42(2) ?
    N22 C61B . 1.46(2) ?
    N22 C23A . 1.54(4) ?
    N23 C51 . 1.424(8) ?
    N23 C24 . 1.464(9) ?
    N13 C41 . 1.425(10) ?
    N13 C29 . 1.459(10) ?
    N12 C31 . 1.405(9) ?
    N12 C13 . 1.461(8) ?
    Cl5 C22 . 1.756(9) ?
    O12 C11 . 1.180(7) ?
    Cl6 C22 . 1.702(9) ?
    O22 C21 . 1.215(7) ?
    C51 C56 . 1.365(10) ?
    C51 C52 . 1.365(10) ?
    C21 C22 . 1.530(9) ?
    C52 C53 . 1.381(12) ?
    C52 H52A . 0.9300 ?
    C41 C46 . 1.351(14) ?
    C41 C42 . 1.390(15) ?
    C11 C12 . 1.467(8) ?
    C31 C36 . 1.400(11) ?
    C31 C32 . 1.403(11) ?
    C56 C55 . 1.371(11) ?
    C56 H56A . 0.9300 ?
    C53 C54 . 1.317(12) ?
    C53 H53A . 0.9300 ?
    C22 Cl4 . 1.690(7) ?
    C54 C55 . 1.371(12) ?
    C54 H54A . 0.9300 ?
    C32 C33 . 1.395(15) ?
    C32 H32A . 0.9300 ?
    C36 C35 . 1.379(16) ?
    C36 H36A . 0.9300 ?
    C12 Cl1A . 1.7587(10) ?
    C12 Cl2A . 1.7590(10) ?
    C12 Cl3B . 1.7591(10) ?
    C12 Cl2B . 1.7593(10) ?
    C12 Cl3A . 1.7600(10) ?
    C12 Cl1B . 1.7606(10) ?
    C24 H24A . 0.9600 ?
    C24 H24B . 0.9600 ?
    C24 H24C . 0.9600 ?
    C42 C43 . 1.418(16) ?
    C42 H42A . 0.9300 ?
    C29 H29A . 0.9600 ?
    C29 H29B . 0.9600 ?
    C29 H29C . 0.9600 ?
    C55 H55A . 0.9300 ?
    C46 C45 . 1.395(15) ?
    C46 H46A . 0.9300 ?
    C35 C34 . 1.33(2) ?
    C35 H35A . 0.9300 ?
    C43 C44 . 1.351(17) ?
    C43 H43A . 0.9300 ?
    C44 C45 . 1.371(17) ?
    C44 H44A . 0.9300 ?
    C45 H45A . 0.9300 ?
    C13 H13A . 0.9600 ?
    C13 H13B . 0.9600 ?
    C13 H13C . 0.9600 ?
    C33 C34 . 1.33(2) ?
    C33 H33A . 0.9300 ?
    C34 H34A . 0.9300 ?
    C61A C62A . 1.315(19) ?
    C61A C66A . 1.36(2) ?
    C62A C63A . 1.33(2) ?
    C62A H62A . 0.9300 ?
    C63A C64A . 1.32(4) ?
    C63A H63A . 0.9300 ?
    C64A C65A . 1.44(4) ?
    C64A H64A . 0.9300 ?
    C65A C66A . 1.41(3) ?
    C65A H65A . 0.9300 ?
    C66A H66A . 0.9300 ?
    C23A H23A . 0.9600 ?
    C23A H23B . 0.9600 ?
    C23A H23C . 0.9600 ?
    C62B C63B . 1.336(17) ?
    C62B C61B . 1.315(18) ?
    C62B H62B . 0.9300 ?
    C61B C66B . 1.360(19) ?
    C63B C64B . 1.32(3) ?
    C63B H63B . 0.9300 ?
    C64B C65B . 1.43(4) ?
    C64B H64B . 0.9300 ?
    C65B C66B . 1.41(2) ?
    C65B H65B . 0.9300 ?
    C66B H66B . 0.9300 ?
    C23B H23D . 0.9600 ?
    C23B H23E . 0.9600 ?
    C23B H23F . 0.9600 ?
loop_
    _geom_angle_atom_site_label_1
    _geom_angle_atom_site_label_2
    _geom_angle_atom_site_label_3
    _geom_angle_site_symmetry_1
    _geom_angle_site_symmetry_3
    _geom_angle
    _geom_angle_publ_flag
    O3 U O4 . . 179.3(2) ?
    O3 U O21 . . 90.65(19) ?
    O4 U O21 . . 89.76(17) ?
    O3 U O11 . . 90.6(2) ?
    O4 U O11 . . 88.96(18) ?
    O21 U O11 . . 178.71(15) ?
    O3 U O6 . . 88.62(19) ?
    O4 U O6 . . 91.73(18) ?
    O21 U O6 . . 114.30(13) ?
    O11 U O6 . . 65.94(14) ?
    O3 U O8 . . 92.05(19) ?
    O4 U O8 . . 87.61(18) ?
    O21 U O8 . . 65.11(13) ?
    O11 U O8 . . 114.64(14) ?
    O6 U O8 . . 179.10(14) ?
    O3 U O9 . . 91.0(2) ?
    O4 U O9 . . 88.3(2) ?
    O21 U O9 . . 114.52(14) ?
    O11 U O9 . . 65.26(15) ?
    O6 U O9 . . 131.19(13) ?
    O8 U O9 . . 49.41(13) ?
    O3 U O5 . . 91.8(2) ?
    O4 U O5 . . 88.9(2) ?
    O21 U O5 . . 64.90(14) ?
    O11 U O5 . . 115.25(15) ?
    O6 U O5 . . 49.47(13) ?
    O8 U O5 . . 129.89(14) ?
    O9 U O5 . . 177.16(17) ?
    O3 U N4 . . 92.39(19) ?
    O4 U N4 . . 87.04(18) ?
    O21 U N4 . . 89.79(14) ?
    O11 U N4 . . 89.96(14) ?
    O6 U N4 . . 155.89(13) ?
    O8 U N4 . . 24.69(13) ?
    O9 U N4 . . 24.74(13) ?
    O5 U N4 . . 154.40(14) ?
    O3 U N3 . . 90.31(19) ?
    O4 U N3 . . 90.27(19) ?
    O21 U N3 . . 89.49(14) ?
    O11 U N3 . . 90.70(15) ?
    O6 U N3 . . 24.85(13) ?
    O8 U N3 . . 154.51(14) ?
    O9 U N3 . . 155.93(14) ?
    O5 U N3 . . 24.62(13) ?
    N4 U N3 . . 177.22(14) ?
    O11 P1 N12 . . 110.2(3) ?
    O11 P1 N13 . . 114.6(3) ?
    N12 P1 N13 . . 109.1(3) ?
    O11 P1 N11 . . 104.7(2) ?
    N12 P1 N11 . . 110.3(3) ?
    N13 P1 N11 . . 107.8(3) ?
    O21 P2 N22 . . 109.1(3) ?
    O21 P2 N23 . . 117.6(3) ?
    N22 P2 N23 . . 106.9(3) ?
    O21 P2 N21 . . 104.2(2) ?
    N22 P2 N21 . . 113.5(3) ?
    N23 P2 N21 . . 105.6(3) ?
    P1 O11 U . . 150.6(3) ?
    P2 O21 U . . 152.9(3) ?
    C11 N11 P1 . . 126.4(4) ?
    C11 N11 H11A . . 116.8 ?
    P1 N11 H11A . . 116.8 ?
    N4 O8 U . . 98.1(3) ?
    C21 N21 P2 . . 126.3(4) ?
    C21 N21 H21A . . 116.8 ?
    P2 N21 H21A . . 116.8 ?
    N3 O6 U . . 98.9(3) ?
    N3 O5 U . . 97.0(3) ?
    O10 N4 O8 . . 123.0(5) ?
    O10 N4 O9 . . 121.9(5) ?
    O8 N4 O9 . . 115.1(5) ?
    O10 N4 U . . 177.2(5) ?
    O8 N4 U . . 57.3(3) ?
    O9 N4 U . . 57.9(3) ?
    C23B N22 C61A . . 108(2) ?
    C23B N22 C61B . . 111.1(17) ?
    C61A N22 C61B . . 11.1(17) ?
    C23B N22 C23A . . 12(2) ?
    C61A N22 C23A . . 120(2) ?
    C61B N22 C23A . . 123.2(19) ?
    C23B N22 P2 . . 130.2(13) ?
    C61A N22 P2 . . 118.2(16) ?
    C61B N22 P2 . . 118.0(13) ?
    C23A N22 P2 . . 118.4(16) ?
    C51 N23 C24 . . 116.4(6) ?
    C51 N23 P2 . . 123.6(4) ?
    C24 N23 P2 . . 119.4(5) ?
    C41 N13 C29 . . 116.9(7) ?
    C41 N13 P1 . . 125.7(4) ?
    C29 N13 P1 . . 117.4(6) ?
    N4 O9 U . . 97.4(3) ?
    O7 N3 O5 . . 122.8(6) ?
    O7 N3 O6 . . 122.6(6) ?
    O5 N3 O6 . . 114.6(5) ?
    O7 N3 U . . 177.9(5) ?
    O5 N3 U . . 58.3(3) ?
    O6 N3 U . . 56.2(3) ?
    C31 N12 C13 . . 114.3(6) ?
    C31 N12 P1 . . 120.2(4) ?
    C13 N12 P1 . . 123.9(5) ?
    C56 C51 C52 . . 120.0(7) ?
    C56 C51 N23 . . 119.9(6) ?
    C52 C51 N23 . . 119.9(6) ?
    O22 C21 N21 . . 123.6(6) ?
    O22 C21 C22 . . 120.3(6) ?
    N21 C21 C22 . . 116.1(5) ?
    C51 C52 C53 . . 119.2(7) ?
    C51 C52 H52A . . 120.4 ?
    C53 C52 H52A . . 120.4 ?
    C46 C41 C42 . . 118.4(10) ?
    C46 C41 N13 . . 122.4(9) ?
    C42 C41 N13 . . 119.1(8) ?
    O12 C11 N11 . . 126.1(6) ?
    O12 C11 C12 . . 121.3(5) ?
    N11 C11 C12 . . 112.6(5) ?
    C36 C31 C32 . . 117.6(8) ?
    C36 C31 N12 . . 121.3(7) ?
    C32 C31 N12 . . 121.1(7) ?
    C51 C56 C55 . . 118.8(7) ?
    C51 C56 H56A . . 120.6 ?
    C55 C56 H56A . . 120.6 ?
    C54 C53 C52 . . 121.4(8) ?
    C54 C53 H53A . . 119.3 ?
    C52 C53 H53A . . 119.3 ?
    C21 C22 Cl4 . . 112.9(5) ?
    C21 C22 Cl6 . . 110.5(6) ?
    Cl4 C22 Cl6 . . 113.3(5) ?
    C21 C22 Cl5 . . 108.4(5) ?
    Cl4 C22 Cl5 . . 107.5(5) ?
    Cl6 C22 Cl5 . . 103.8(5) ?
    C53 C54 C55 . . 119.4(8) ?
    C53 C54 H54A . . 120.3 ?
    C55 C54 H54A . . 120.3 ?
    C33 C32 C31 . . 119.1(10) ?
    C33 C32 H32A . . 120.4 ?
    C31 C32 H32A . . 120.4 ?
    C35 C36 C31 . . 119.6(11) ?
    C35 C36 H36A . . 120.2 ?
    C31 C36 H36A . . 120.2 ?
    C11 C12 Cl1A . . 116.4(5) ?
    C11 C12 Cl2A . . 117.9(5) ?
    Cl1A C12 Cl2A . . 106.9(6) ?
    C11 C12 Cl3B . . 120.6(5) ?
    Cl1A C12 Cl3B . . 73.2(7) ?
    Cl2A C12 Cl3B . . 113.0(6) ?
    C11 C12 Cl2B . . 107.7(5) ?
    Cl1A C12 Cl2B . . 127.1(7) ?
    Cl2A C12 Cl2B . . 21.7(9) ?
    Cl3B C12 Cl2B . . 108.3(7) ?
    C11 C12 Cl3A . . 104.7(6) ?
    Cl1A C12 Cl3A . . 101.8(8) ?
    Cl2A C12 Cl3A . . 107.6(7) ?
    Cl3B C12 Cl3A . . 28.9(8) ?
    Cl2B C12 Cl3A . . 93.5(7) ?
    C11 C12 Cl1B . . 106.4(5) ?
    Cl1A C12 Cl1B . . 33.9(6) ?
    Cl2A C12 Cl1B . . 85.9(7) ?
    Cl3B C12 Cl1B . . 105.7(7) ?
    Cl2B C12 Cl1B . . 107.4(8) ?
    Cl3A C12 Cl1B . . 134.5(8) ?
    N23 C24 H24A . . 109.5 ?
    N23 C24 H24B . . 109.5 ?
    H24A C24 H24B . . 109.5 ?
    N23 C24 H24C . . 109.5 ?
    H24A C24 H24C . . 109.5 ?
    H24B C24 H24C . . 109.5 ?
    C41 C42 C43 . . 119.7(13) ?
    C41 C42 H42A . . 120.1 ?
    C43 C42 H42A . . 120.1 ?
    N13 C29 H29A . . 109.5 ?
    N13 C29 H29B . . 109.5 ?
    H29A C29 H29B . . 109.5 ?
    N13 C29 H29C . . 109.5 ?
    H29A C29 H29C . . 109.5 ?
    H29B C29 H29C . . 109.5 ?
    C54 C55 C56 . . 120.9(8) ?
    C54 C55 H55A . . 119.5 ?
    C56 C55 H55A . . 119.5 ?
    C41 C46 C45 . . 123.5(14) ?
    C41 C46 H46A . . 118.3 ?
    C45 C46 H46A . . 118.3 ?
    C34 C35 C36 . . 122.0(14) ?
    C34 C35 H35A . . 119.0 ?
    C36 C35 H35A . . 119.0 ?
    C44 C43 C42 . . 118.4(13) ?
    C44 C43 H43A . . 120.8 ?
    C42 C43 H43A . . 120.8 ?
    C43 C44 C45 . . 123.4(13) ?
    C43 C44 H44A . . 118.3 ?
    C45 C44 H44A . . 118.3 ?
    C44 C45 C46 . . 116.4(13) ?
    C44 C45 H45A . . 121.8 ?
    C46 C45 H45A . . 121.8 ?
    N12 C13 H13A . . 109.5 ?
    N12 C13 H13B . . 109.5 ?
    H13A C13 H13B . . 109.5 ?
    N12 C13 H13C . . 109.5 ?
    H13A C13 H13C . . 109.5 ?
    H13B C13 H13C . . 109.5 ?
    C34 C33 C32 . . 121.6(13) ?
    C34 C33 H33A . . 119.2 ?
    C32 C33 H33A . . 119.2 ?
    C33 C34 C35 . . 120.1(14) ?
    C33 C34 H34A . . 119.9 ?
    C35 C34 H34A . . 119.9 ?
    C62A C61A C66A . . 119.2(18) ?
    C62A C61A N22 . . 124(2) ?
    C66A C61A N22 . . 117(2) ?
    C63A C62A C61A . . 126(2) ?
    C63A C62A H62A . . 117.1 ?
    C61A C62A H62A . . 117.0 ?
    C64A C63A C62A . . 117(2) ?
    C64A C63A H63A . . 121.3 ?
    C62A C63A H63A . . 121.3 ?
    C63A C64A C65A . . 122(2) ?
    C63A C64A H64A . . 119.1 ?
    C65A C64A H64A . . 119.2 ?
    C66A C65A C64A . . 116(2) ?
    C66A C65A H65A . . 121.9 ?
    C64A C65A H65A . . 121.9 ?
    C61A C66A C65A . . 119(2) ?
    C61A C66A H66A . . 120.4 ?
    C65A C66A H66A . . 120.4 ?
    N22 C23A H23A . . 109.5 ?
    N22 C23A H23B . . 109.5 ?
    H23A C23A H23B . . 109.5 ?
    N22 C23A H23C . . 109.5 ?
    H23A C23A H23C . . 109.5 ?
    H23B C23A H23C . . 109.5 ?
    C63B C62B C61B . . 125.5(18) ?
    C63B C62B H62B . . 117.3 ?
    C61B C62B H62B . . 117.3 ?
    C62B C61B C66B . . 118.6(16) ?
    C62B C61B N22 . . 121.4(18) ?
    C66B C61B N22 . . 119.9(18) ?
    C64B C63B C62B . . 118(2) ?
    C64B C63B H63B . . 120.9 ?
    C62B C63B H63B . . 120.9 ?
    C63B C64B C65B . . 120(2) ?
    C63B C64B H64B . . 120.2 ?
    C65B C64B H64B . . 120.2 ?
    C66B C65B C64B . . 116(2) ?
    C66B C65B H65B . . 121.9 ?
    C64B C65B H65B . . 121.9 ?
    C61B C66B C65B . . 119(2) ?
    C61B C66B H66B . . 120.5 ?
    C65B C66B H66B . . 120.4 ?
    N22 C23B H23D . . 109.5 ?
    N22 C23B H23E . . 109.5 ?
    H23D C23B H23E . . 109.5 ?
    N22 C23B H23F . . 109.5 ?
    H23D C23B H23F . . 109.5 ?
    H23E C23B H23F . . 109.5 ?
loop_
    _geom_torsion_atom_site_label_1
    _geom_torsion_atom_site_label_2
    _geom_torsion_atom_site_label_3
    _geom_torsion_atom_site_label_4
    _geom_torsion_site_symmetry_1
    _geom_torsion_site_symmetry_2
    _geom_torsion_site_symmetry_3
    _geom_torsion_site_symmetry_4
    _geom_torsion
    _geom_torsion_publ_flag
    N12 P1 O11 U . . . . 171.1(5) ?
    N13 P1 O11 U . . . . 47.7(7) ?
    N11 P1 O11 U . . . . -70.2(6) ?
    O3 U O11 P1 . . . . -26.7(6) ?
    O4 U O11 P1 . . . . 153.9(6) ?
    O21 U O11 P1 . . . . 162(6) ?
    O6 U O11 P1 . . . . 61.5(6) ?
    O8 U O11 P1 . . . . -119.2(6) ?
    O9 U O11 P1 . . . . -117.5(6) ?
    O5 U O11 P1 . . . . 65.6(6) ?
    N4 U O11 P1 . . . . -119.1(6) ?
    N3 U O11 P1 . . . . 63.6(6) ?
    N22 P2 O21 U . . . . -166.1(5) ?
    N23 P2 O21 U . . . . -44.2(7) ?
    N21 P2 O21 U . . . . 72.3(6) ?
    O3 U O21 P2 . . . . -162.8(6) ?
    O4 U O21 P2 . . . . 16.7(6) ?
    O11 U O21 P2 . . . . 8(7) ?
    O6 U O21 P2 . . . . 108.4(6) ?
    O8 U O21 P2 . . . . -70.8(6) ?
    O9 U O21 P2 . . . . -71.4(6) ?
    O5 U O21 P2 . . . . 105.6(6) ?
    N4 U O21 P2 . . . . -70.4(6) ?
    N3 U O21 P2 . . . . 106.9(6) ?
    O11 P1 N11 C11 . . . . -157.5(5) ?
    N12 P1 N11 C11 . . . . -39.0(6) ?
    N13 P1 N11 C11 . . . . 80.1(6) ?
    O3 U O8 N4 . . . . -91.3(4) ?
    O4 U O8 N4 . . . . 88.1(4) ?
    O21 U O8 N4 . . . . 179.0(4) ?
    O11 U O8 N4 . . . . 0.4(4) ?
    O6 U O8 N4 . . . . 131(9) ?
    O9 U O8 N4 . . . . -1.7(3) ?
    O5 U O8 N4 . . . . 174.7(3) ?
    N3 U O8 N4 . . . . 173.7(3) ?
    O21 P2 N21 C21 . . . . 165.7(5) ?
    N22 P2 N21 C21 . . . . 47.1(6) ?
    N23 P2 N21 C21 . . . . -69.7(6) ?
    O3 U O6 N3 . . . . -93.7(4) ?
    O4 U O6 N3 . . . . 86.9(4) ?
    O21 U O6 N3 . . . . -3.6(4) ?
    O11 U O6 N3 . . . . 175.0(4) ?
    O8 U O6 N3 . . . . 45(9) ?
    O9 U O6 N3 . . . . 176.1(3) ?
    O5 U O6 N3 . . . . -0.2(3) ?
    N4 U O6 N3 . . . . 173.5(4) ?
    O3 U O5 N3 . . . . 86.9(4) ?
    O4 U O5 N3 . . . . -93.0(4) ?
    O21 U O5 N3 . . . . 176.8(4) ?
    O11 U O5 N3 . . . . -4.7(4) ?
    O6 U O5 N3 . . . . 0.2(3) ?
    O8 U O5 N3 . . . . -179.0(3) ?
    O9 U O5 N3 . . . . -104(3) ?
    N4 U O5 N3 . . . . -173.9(3) ?
    U O8 N4 O10 . . . . -176.7(6) ?
    U O8 N4 O9 . . . . 2.8(6) ?
    O3 U N4 O10 . . . .  -17E1(10)
                                  ?
    O4 U N4 O10 . . . . 6(9) ?
    O21 U N4 O10 . . . . 96(9) ?
    O11 U N4 O10 . . . . -83(9) ?
    O6 U N4 O10 . . . . -82(9) ?
    O8 U N4 O10 . . . . 96(9) ?
    O9 U N4 O10 . . . . -87(9) ?
    O5 U N4 O10 . . . . 87(9) ?
    N3 U N4 O10 . . . . 20(11) ?
    O3 U N4 O8 . . . . 89.7(4) ?
    O4 U N4 O8 . . . . -90.7(4) ?
    O21 U N4 O8 . . . . -0.9(4) ?
    O11 U N4 O8 . . . . -179.7(4) ?
    O6 U N4 O8 . . . . -178.3(4) ?
    O9 U N4 O8 . . . . 177.0(6) ?
    O5 U N4 O8 . . . . -9.4(6) ?
    N3 U N4 O8 . . . . -76(3) ?
    O3 U N4 O9 . . . . -87.2(4) ?
    O4 U N4 O9 . . . . 92.3(4) ?
    O21 U N4 O9 . . . . -177.9(4) ?
    O11 U N4 O9 . . . . 3.4(4) ?
    O6 U N4 O9 . . . . 4.7(6) ?
    O8 U N4 O9 . . . . -177.0(6) ?
    O5 U N4 O9 . . . . 173.6(4) ?
    N3 U N4 O9 . . . . 107(3) ?
    O21 P2 N22 C23B . . . . 158.1(17) ?
    N23 P2 N22 C23B . . . . 29.9(18) ?
    N21 P2 N22 C23B . . . . -86.1(17) ?
    O21 P2 N22 C61A . . . . -45.1(14) ?
    N23 P2 N22 C61A . . . . -173.3(14) ?
    N21 P2 N22 C61A . . . . 70.7(14) ?
    O21 P2 N22 C61B . . . . -32.5(13) ?
    N23 P2 N22 C61B . . . . -160.7(12) ?
    N21 P2 N22 C61B . . . . 83.3(13) ?
    O21 P2 N22 C23A . . . . 154.7(12) ?
    N23 P2 N22 C23A . . . . 26.5(12) ?
    N21 P2 N22 C23A . . . . -89.5(12) ?
    O21 P2 N23 C51 . . . . 105.4(6) ?
    N22 P2 N23 C51 . . . . -131.5(5) ?
    N21 P2 N23 C51 . . . . -10.3(6) ?
    O21 P2 N23 C24 . . . . -65.5(8) ?
    N22 P2 N23 C24 . . . . 57.6(8) ?
    N21 P2 N23 C24 . . . . 178.7(7) ?
    O11 P1 N13 C41 . . . . -130.9(6) ?
    N12 P1 N13 C41 . . . . 105.1(6) ?
    N11 P1 N13 C41 . . . . -14.7(7) ?
    O11 P1 N13 C29 . . . . 48.1(7) ?
    N12 P1 N13 C29 . . . . -75.9(7) ?
    N11 P1 N13 C29 . . . . 164.2(7) ?
    O10 N4 O9 U . . . . 176.7(5) ?
    O8 N4 O9 U . . . . -2.8(6) ?
    O3 U O9 N4 . . . . 93.5(4) ?
    O4 U O9 N4 . . . . -86.6(4) ?
    O21 U O9 N4 . . . . 2.3(4) ?
    O11 U O9 N4 . . . . -176.3(4) ?
    O6 U O9 N4 . . . . -177.4(3) ?
    O8 U O9 N4 . . . . 1.7(3) ?
    O5 U O9 N4 . . . . -75(3) ?
    N3 U O9 N4 . . . . -173.5(4) ?
    U O5 N3 O7 . . . . 177.9(6) ?
    U O5 N3 O6 . . . . -0.3(6) ?
    U O6 N3 O7 . . . . -177.9(6) ?
    U O6 N3 O5 . . . . 0.3(6) ?
    O3 U N3 O7 . . . . 143(12) ?
    O4 U N3 O7 . . . . -36(12) ?
    O21 U N3 O7 . . . . -126(12) ?
    O11 U N3 O7 . . . . 53(12) ?
    O6 U N3 O7 . . . . 57(12) ?
    O8 U N3 O7 . . . . -121(12) ?
    O9 U N3 O7 . . . . 50(13) ?
    O5 U N3 O7 . . . . -123(13) ?
    N4 U N3 O7 . . . . -51(14) ?
    O3 U N3 O5 . . . . -93.6(4) ?
    O4 U N3 O5 . . . . 86.8(4) ?
    O21 U N3 O5 . . . . -2.9(4) ?
    O11 U N3 O5 . . . . 175.8(4) ?
    O6 U N3 O5 . . . . -179.6(6) ?
    O8 U N3 O5 . . . . 1.8(6) ?
    O9 U N3 O5 . . . . 173.2(4) ?
    N4 U N3 O5 . . . . 72(3) ?
    O3 U N3 O6 . . . . 86.1(4) ?
    O4 U N3 O6 . . . . -93.5(4) ?
    O21 U N3 O6 . . . . 176.7(4) ?
    O11 U N3 O6 . . . . -4.6(4) ?
    O8 U N3 O6 . . . . -178.5(4) ?
    O9 U N3 O6 . . . . -7.1(6) ?
    O5 U N3 O6 . . . . 179.6(6) ?
    N4 U N3 O6 . . . . -108(3) ?
    O11 P1 N12 C31 . . . . 46.0(6) ?
    N13 P1 N12 C31 . . . . 172.6(5) ?
    N11 P1 N12 C31 . . . . -69.2(6) ?
    O11 P1 N12 C13 . . . . -149.1(6) ?
    N13 P1 N12 C13 . . . . -22.5(7) ?
    N11 P1 N12 C13 . . . . 95.7(6) ?
    C24 N23 C51 C56 . . . . 98.3(9) ?
    P2 N23 C51 C56 . . . . -72.9(8) ?
    C24 N23 C51 C52 . . . . -77.4(9) ?
    P2 N23 C51 C52 . . . . 111.4(7) ?
    P2 N21 C21 O22 . . . . -2.3(10) ?
    P2 N21 C21 C22 . . . . 178.4(5) ?
    C56 C51 C52 C53 . . . . 4.4(11) ?
    N23 C51 C52 C53 . . . . -179.8(7) ?
    C29 N13 C41 C46 . . . . -107.2(10) ?
    P1 N13 C41 C46 . . . . 71.8(10) ?
    C29 N13 C41 C42 . . . . 69.2(11) ?
    P1 N13 C41 C42 . . . . -111.9(8) ?
    P1 N11 C11 O12 . . . . -9.6(10) ?
    P1 N11 C11 C12 . . . . 173.6(4) ?
    C13 N12 C31 C36 . . . . -68.8(9) ?
    P1 N12 C31 C36 . . . . 97.5(8) ?
    C13 N12 C31 C32 . . . . 110.2(8) ?
    P1 N12 C31 C32 . . . . -83.5(8) ?
    C52 C51 C56 C55 . . . . -4.8(12) ?
    N23 C51 C56 C55 . . . . 179.5(8) ?
    C51 C52 C53 C54 . . . . -1.0(14) ?
    O22 C21 C22 Cl4 . . . . 3.8(10) ?
    N21 C21 C22 Cl4 . . . . -176.9(6) ?
    O22 C21 C22 Cl6 . . . . -124.2(7) ?
    N21 C21 C22 Cl6 . . . . 55.1(8) ?
    O22 C21 C22 Cl5 . . . . 122.7(7) ?
    N21 C21 C22 Cl5 . . . . -58.0(8) ?
    C52 C53 C54 C55 . . . . -2.1(18) ?
    C36 C31 C32 C33 . . . . 2.7(12) ?
    N12 C31 C32 C33 . . . . -176.4(8) ?
    C32 C31 C36 C35 . . . . -3.8(14) ?
    N12 C31 C36 C35 . . . . 175.3(9) ?
    O12 C11 C12 Cl1A . . . . -127.1(9) ?
    N11 C11 C12 Cl1A . . . . 49.9(9) ?
    O12 C11 C12 Cl2A . . . . 1.9(11) ?
    N11 C11 C12 Cl2A . . . . 178.9(8) ?
    O12 C11 C12 Cl3B . . . . 147.6(8) ?
    N11 C11 C12 Cl3B . . . . -35.4(9) ?
    O12 C11 C12 Cl2B . . . . 22.8(10) ?
    N11 C11 C12 Cl2B . . . . -160.2(8) ?
    O12 C11 C12 Cl3A . . . . 121.4(10) ?
    N11 C11 C12 Cl3A . . . . -61.6(9) ?
    O12 C11 C12 Cl1B . . . . -92.2(9) ?
    N11 C11 C12 Cl1B . . . . 84.8(8) ?
    C46 C41 C42 C43 . . . . -3.6(15) ?
    N13 C41 C42 C43 . . . . 180.0(9) ?
    C53 C54 C55 C56 . . . . 1.7(19) ?
    C51 C56 C55 C54 . . . . 1.7(16) ?
    C42 C41 C46 C45 . . . . 1.0(16) ?
    N13 C41 C46 C45 . . . . 177.3(9) ?
    C31 C36 C35 C34 . . . . 2(2) ?
    C41 C42 C43 C44 . . . . 2.2(18) ?
    C42 C43 C44 C45 . . . . 2(2) ?
    C43 C44 C45 C46 . . . . -4.5(19) ?
    C41 C46 C45 C44 . . . . 3.0(18) ?
    C31 C32 C33 C34 . . . . 0.2(18) ?
    C32 C33 C34 C35 . . . . -2(2) ?
    C36 C35 C34 C33 . . . . 1(2) ?
    C23B N22 C61A C62A . . . . -110(3) ?
    C61B N22 C61A C62A . . . . -3(12) ?
    C23A N22 C61A C62A . . . . -112(3) ?
    P2 N22 C61A C62A . . . . 89(2) ?
    C23B N22 C61A C66A . . . . 66(3) ?
    C61B N22 C61A C66A . . . . 173(16) ?
    C23A N22 C61A C66A . . . . 64(3) ?
    P2 N22 C61A C66A . . . . -96(3) ?
    C66A C61A C62A C63A . . . . 0(2) ?
    N22 C61A C62A C63A . . . . 176(3) ?
    C61A C62A C63A C64A . . . . 2(3) ?
    C62A C63A C64A C65A . . . . -6(5) ?
    C63A C64A C65A C66A . . . . 8(6) ?
    C62A C61A C66A C65A . . . . 3(4) ?
    N22 C61A C66A C65A . . . . -173(3) ?
    C64A C65A C66A C61A . . . . -6(5) ?
    C63B C62B C61B C66B . . . . 0(2) ?
    C63B C62B C61B N22 . . . . 177(2) ?
    C23B N22 C61B C62B . . . . -95(2) ?
    C61A N22 C61B C62B . . . . -172(16) ?
    C23A N22 C61B C62B . . . . -94(2) ?
    P2 N22 C61B C62B . . . . 94(2) ?
    C23B N22 C61B C66B . . . . 82(3) ?
    C61A N22 C61B C66B . . . . 5(13) ?
    C23A N22 C61B C66B . . . . 83(3) ?
    P2 N22 C61B C66B . . . . -90(2) ?
    C61B C62B C63B C64B . . . . 5(2) ?
    C62B C63B C64B C65B . . . . -15(4) ?
    C63B C64B C65B C66B . . . . 20(5) ?
    C62B C61B C66B C65B . . . . 5(4) ?
    N22 C61B C66B C65B . . . . -171(3) ?
    C64B C65B C66B C61B . . . . -15(5) ?
loop_
    _geom_hbond_atom_site_label_D
    _geom_hbond_atom_site_label_H
    _geom_hbond_atom_site_label_A
    _geom_hbond_site_symmetry_A
    _geom_hbond_distance_DH
    _geom_hbond_distance_HA
    _geom_hbond_distance_DA
    _geom_hbond_angle_DHA
    N11 H11A O6 . 0.86 2.06 2.811(6) 145.7
    N21 H21A O8 . 0.86 2.11 2.861(6) 146.1
data_global
_journal_date_recd_electronic     2010-02-04
_journal_date_accepted     2010-02-10
_journal_name_full     'Acta Crystallographica, Section E'
_journal_year     2010
_journal_volume     66
_journal_issue      3
_journal_page_first     m306
_journal_page_last     m306
_journal_paper_category     QM
_journal_coeditor_code     CV2695
_publ_contact_author_name     'Kateryna O. Znovjyak'
_publ_contact_author_address
;
Kyiv National Taras Shevchenko University
Department of Chemistry
Volodymyrska Street 64
01033 Kyiv
Ukraine
;
_publ_contact_author_email     znovkat@yahoo.com
_publ_contact_author_fax     '+380442393393'
_publ_contact_author_phone     '+380442393392'
_publ_section_title
;\
Bis(<i>N</i>-{bis[methyl(phenyl)amino]phosphoryl}-2,2,2-\
trichloroacetamide)dinitratodioxidouranium(VI)
;
loop_
    _publ_author_name
    _publ_author_address
    'Kateryna O. Znovjyak'
;
Kyiv National Taras Shevchenko University
Department of Chemistry
Volodymyrska Street 64
01601 Kyiv
Ukraine
;
    'Vladimir A. Ovchynnikov'
;
Kyiv National Taras Shevchenko University
Department of Chemistry
Volodymyrska Street 64
01601 Kyiv
Ukraine
;
    'Tetyana Yu. Sliva'
;
National Taras Shevchenko University
Department of Chemistry
Volodymyrska Street 64
01601 Kyiv
Ukraine
;
    'Svitlana V. Shishkina'
;
STC Institute for Single Crystals
National Academy of Science of Ukraine
Lenina Avenue 60
61001 Khar'kov
Ukraine
;
    'Vladimir M. Amirkhanov'
;
Kyiv National Taras Shevchenko University
Department of Chemistry
Volodymyrska Street 64
01601 Kyiv
Ukraine
;
_publ_section_synopsis     .
