# Supplementary material for: Bis(N-{bis­[meth­yl(phen­yl)amino]phos­phor­yl}-2,2,2-trichloro­acetamide)di­nitrato­dioxidouranium(VI)
Source: Acta Crystallogr Sect E Struct Rep Online. 2010 Feb 17;66(Pt 3):m306. doi: 10.1107/S1600536810005611 (PMC2983606; doi:10.1107/S1600536810005611)
Supplement: Supplementary file 2 [file e-66-0m306-Isup2.hkl]

#
# h,k,l, Fc-squared, Fo-squared, sigma(Fo-squared) and status flag
#
data_I
_shelx_title ' kiev10 in P2(1)/n'
_shelx_refln_list_code          4
_shelx_F_calc_maximum      466.71
_exptl_crystal_F_000      2408.00
_reflns_d_resolution_high  0.7696
 
loop_
 _symmetry_equiv_pos_as_xyz
 'x, y, z'
 '-x+1/2, y+1/2, -z+1/2'
 '-x, -y, -z'
 'x-1/2, -y-1/2, z-1/2'
 
_cell_length_a    10.2180
_cell_length_b    16.2228
_cell_length_c    28.4327
_cell_angle_alpha  90.000
_cell_angle_beta   97.421
_cell_angle_gamma  90.000
 
_shelx_F_squared_multiplier     1.000
 
loop_
 _refln_index_h
 _refln_index_k
 _refln_index_l
 _refln_F_squared_calc
 _refln_F_squared_meas
 _refln_F_squared_sigma
 _refln_observed_status
   2   0   0     2051.05     2052.26     80.99 o
   4   0   0     5578.29     5030.93    132.35 o
   6   0   0       31.02      139.40    105.11 o
  10   0   0      719.65      534.59    105.56 o
  12   0   0     4242.42     4629.35    257.24 o
   2   1   0    48639.44    48924.00    436.02 o
   3   1   0     6489.48     5771.63     99.63 o
   4   1   0      829.32      717.49     83.59 o
   5   1   0     5890.33     4616.49    123.61 o
   6   1   0    30566.20    28073.82    283.76 o
   7   1   0    23444.19    23689.72    574.27 o
   8   1   0      111.80      236.09    134.41 o
   9   1   0      709.38      778.73     99.33 o
  10   1   0     2362.36     2453.95    148.86 o
  11   1   0     1733.12     1382.46    120.62 o
  12   1   0      174.19      165.71     86.20 o
  13   1   0      590.35      496.38    120.64 o
   1   2   0    18015.68    22699.61    994.29 o
   2   2   0    18444.88    18635.19    115.26 o
   3   2   0    22233.27    20733.93    365.51 o
   4   2   0      317.21      443.93     70.01 o
   5   2   0    54621.43    47907.65    291.87 o
   6   2   0      312.08      293.87    107.53 o
   7   2   0    13701.56    13049.78    540.37 o
   8   2   0        3.72       62.15     56.96 o
   9   2   0     6963.06     7029.61    200.35 o
  10   2   0       44.55       45.38     53.58 o
  11   2   0     1453.52     1506.46    130.95 o
  12   2   0        9.58      158.52     82.16 o
  13   2   0     3357.37     3715.08    192.69 o
   1   3   0    39744.07    44736.82    457.09 o
   2   3   0    48591.50    42789.71   2977.41 o
   3   3   0    13815.34    14122.23    253.22 o
   4   3   0     2075.70     2191.21     89.44 o
   5   3   0    16724.54    14180.02    396.21 o
   6   3   0    18686.36    17440.86    605.46 o
   7   3   0     9477.66     9553.80    208.34 o
   8   3   0       10.97       46.81     44.33 o
   9   3   0      938.66      628.51     94.85 o
  10   3   0     2046.60     2243.05    164.05 o
  11   3   0     1574.94     1385.46    152.26 o
  12   3   0      605.19      523.02    118.31 o
  13   3   0      159.57      177.32     96.57 o
   1   4   0    13624.98    16421.38    131.07 o
   2   4   0     2793.51     3244.94     81.88 o
   3   4   0    18207.66    17592.45   1322.39 o
   4   4   0    28834.79    30184.78   2598.85 o
   5   4   0     2745.12     3003.65    109.11 o
   6   4   0       19.43      189.50     80.98 o
   7   4   0      273.04      296.39    103.05 o
   8   4   0    18213.22    18169.17    262.10 o
   9   4   0       31.68       94.11     72.13 o
  10   4   0      596.23      471.52    126.04 o
  11   4   0       22.41      137.60     94.15 o
  12   4   0     3803.09     4103.07    185.68 o
   1   5   0     1243.00     1476.93     49.95 o
   2   5   0    23382.49    25111.98    197.17 o
   3   5   0    14103.28    16463.50   1414.81 o
   4   5   0      635.97      589.12    108.57 o
   5   5   0     3471.41     3317.82    267.23 o
   6   5   0    20242.88    19866.91   1365.56 o
   7   5   0    10002.26    10409.35    457.40 o
   8   5   0     5275.21     4801.13    210.18 o
   9   5   0     2403.99     2671.53    167.95 o
  10   5   0     1832.40     1971.83    198.43 o
  11   5   0     1715.71     1769.43    361.24 o
  12   5   0        7.53      221.55    130.47 o
   0   6   0      422.24      546.26     94.97 o
   1   6   0    94865.70   105492.52   1253.93 o
   2   6   0      314.77      287.95     41.69 o
   3   6   0    20872.10    20356.80    978.84 o
   4   6   0      136.37      275.99    111.89 o
   5   6   0    19361.68    18943.94   1276.73 o
   6   6   0      203.25      360.90    146.80 o
   7   6   0     5589.45     6245.29    236.46 o
   8   6   0     1907.83     2103.31    215.27 o
   9   6   0    10345.54    10364.06    280.74 o
  10   6   0       54.73       66.54     68.95 o
  11   6   0     1342.37     1398.54    331.78 o
  12   6   0        3.99      151.70    132.39 o
   1   7   0     4163.60     5390.38     72.31 o
   2   7   0    76818.66    76512.56    641.90 o
   3   7   0    23283.45    23672.94    207.04 o
   4   7   0     2584.57     2921.53    159.96 o
   5   7   0    17653.27    16668.57    705.19 o
   6   7   0     9968.69    10113.92   1092.31 o
   7   7   0     5417.28     5930.12    238.09 o
   8   7   0      320.55      344.31    149.26 o
   9   7   0      355.76      327.86    136.82 o
  10   7   0     2413.59     2600.06    254.21 o
  11   7   0     1195.28     1257.01    226.93 o
  12   7   0      320.24      181.85    154.76 o
   0   8   0    66373.39    69953.52    923.34 o
   1   8   0     3818.06     4582.06    122.12 o
   2   8   0     2782.33     2920.19     66.22 o
   3   8   0       58.81      162.93     98.28 o
   4   8   0    24140.89    25041.17   1160.54 o
   5   8   0     7416.13     8612.89    715.78 o
   6   8   0       92.38      253.33    131.23 o
   7   8   0     2640.84     2570.08    378.86 o
   8   8   0    13802.53    13975.26    704.34 o
   9   8   0        6.94      199.19    160.70 o
  10   8   0      533.92      432.66    151.86 o
  11   8   0       13.91      142.00    129.70 o
  12   8   0     1368.77     1806.85    238.48 o
   1   9   0    11392.24    12872.65    100.77 o
   2   9   0    16097.37    14776.57    270.44 o
   3   9   0    16590.29    17993.89    173.81 o
   4   9   0     1106.68     1052.34    161.92 o
   5   9   0     2261.24     2065.69    352.55 o
   6   9   0     6686.89     6389.48    219.29 o
   7   9   0     3574.64     3632.13    352.93 o
   8   9   0     1136.68      827.66    155.36 o
   9   9   0     1476.46     1175.98    170.14 o
  10   9   0     1667.62     1403.63    216.65 o
  11   9   0     1409.84     1553.67    248.17 o
   0  10   0     5220.02     5081.11    197.56 o
   1  10   0    13678.80    15351.42    135.06 o
   2  10   0     1604.78     1544.76     65.67 o
   3  10   0    22274.60    22093.97    340.36 o
   4  10   0       61.59      204.78     87.79 o
   5  10   0     8309.11     8396.91    818.25 o
   6  10   0     1352.18     1086.22    193.93 o
   7  10   0     1834.08     2135.92    214.17 o
   8  10   0       31.34       81.98     75.16 o
   9  10   0     3793.77     4076.47    262.01 o
  10  10   0        0.84      128.36    111.81 o
  11  10   0      810.19      873.75    223.64 o
   1  11   0      139.07      188.93     51.61 o
   2  11   0    14730.41    15060.54    133.70 o
   3  11   0    13262.32    15059.06    268.05 o
   4  11   0       81.22       62.77     45.41 o
   5  11   0     4106.27     3914.19    155.30 o
   6  11   0     3220.80     3201.00    259.12 o
   7  11   0     1290.08     1161.54    158.22 o
   8  11   0        3.41       82.05     77.08 o
   9  11   0      247.31      346.01    165.49 o
  10  11   0     2407.97     2824.80    334.48 o
  11  11   0      497.38      358.88    173.57 o
   0  12   0     8385.17     9265.35    170.87 o
   1  12   0      178.54       67.74     36.49 o
   2  12   0      801.71      563.47     82.06 o
   3  12   0       15.75      147.80     89.55 o
   4  12   0    15829.17    16335.58    327.96 o
   5  12   0     2269.29     2349.53    156.94 o
   6  12   0      144.82       91.70     74.34 o
   7  12   0      933.46      675.97    138.97 o
   8  12   0     6001.45     6079.34    277.86 o
   9  12   0       30.72      158.00    113.82 o
  10  12   0      295.66      332.00    181.64 o
   1  13   0     6071.19     6593.15    220.43 o
   2  13   0     5914.74     6422.08    275.53 o
   3  13   0    10710.15    10317.69    299.64 o
   4  13   0      225.25      217.47     82.97 o
   5  13   0     2217.18     2511.45    160.81 o
   6  13   0      956.24     1050.38    148.67 o
   7  13   0     1110.98     1026.50    148.13 o
   8  13   0      710.28      466.66    151.21 o
   9  13   0     1574.86     1416.54    201.30 o
  10  13   0      924.40      928.72    204.09 o
   0  14   0     3196.62     2954.26    195.25 o
   1  14   0     2454.31     2846.61    134.23 o
   2  14   0       36.79      131.37     74.22 o
   3  14   0     7494.99     7500.28    195.07 o
   4  14   0       86.58      213.12     91.60 o
   5  14   0     5757.94     5749.10    169.02 o
   6  14   0       10.43       43.93     55.79 o
   7  14   0      884.30      990.39    151.79 o
   8  14   0      183.00      170.22     91.47 o
   9  14   0     2124.06     2348.46    252.84 o
   1  15   0      640.25      437.90    103.09 o
   2  15   0     6631.04     6864.48    192.28 o
   3  15   0     2500.14     2717.37    261.14 o
   4  15   0      359.27      560.42    116.49 o
   5  15   0      645.18      513.13    116.74 o
   6  15   0     1781.23     1749.32    157.88 o
   7  15   0      232.64      331.04    113.99 o
   8  15   0      112.21      127.13     81.10 o
   9  15   0       58.93      100.71     96.53 o
   0  16   0     3783.33     3533.98    288.04 o
   1  16   0       47.71       51.33     71.36 o
   2  16   0        1.98      103.16    107.38 o
   3  16   0      336.13      380.67     95.72 o
   4  16   0     5001.76     5075.56    236.89 o
   5  16   0      358.85      387.57     93.03 o
   6  16   0       28.81       43.54     63.06 o
   7  16   0       14.19       84.22     82.46 o
   8  16   0     2093.75     2457.25    212.53 o
   1  17   0     1025.95      858.66    130.51 o
   2  17   0     1025.10     1005.87    174.52 o
   3  17   0     1431.92     1331.63    183.60 o
   4  17   0      173.11      259.18    109.08 o
   5  17   0     1687.74     1821.82    145.42 o
   6  17   0      464.82      570.06     96.90 o
   7  17   0      787.01      772.59    150.28 o
   0  18   0       81.45       53.47     96.77 o
   1  18   0     1058.20      985.40    143.78 o
   2  18   0      557.37      359.68    154.41 o
   3  18   0     1254.57     1278.88    184.53 o
   4  18   0      171.31      216.62    126.34 o
   5  18   0     1620.40     1460.57    176.54 o
   6  18   0       32.72       76.10     54.15 o
   1  19   0      554.36      367.14    129.05 o
   2  19   0     1856.69     1755.65    207.78 o
   3  19   0      356.42      420.08    161.90 o
   4  19   0        0.49      120.73     99.97 o
   5  19   0        9.33       66.15     80.11 o
   0  20   0      643.31      498.36    205.98 o
   1  20   0      513.95      388.89    133.40 o
   2  20   0       79.04      103.89    107.44 o
   3  20   0      136.49      233.80    193.09 o
   4  20   0     2183.65     2528.58    254.67 o
   1  21   0      119.26      123.79    103.42 o
 -13   0   1      558.39      398.01    139.92 o
 -11   0   1     2469.74     2356.10    199.98 o
  -9   0   1     2460.46     1920.61    192.72 o
  -5   0   1      704.17      405.19    134.73 o
  -3   0   1    22236.29    17861.73    170.42 o
   3   0   1     1585.52     1544.27    100.69 o
   7   0   1       11.70       77.60    117.67 o
   9   0   1    17965.26    17711.35    431.69 o
  11   0   1      304.43      229.47    117.66 o
  13   0   1     2458.02     2696.93    277.81 o
 -13   1   1     1476.92     1741.94    169.35 o
 -12   1   1      185.06      163.79     81.89 o
 -11   1   1       94.33       60.80     52.95 o
 -10   1   1      954.01      766.75    147.01 o
  -9   1   1     4745.88     5159.72    229.53 o
  -8   1   1     1670.15     1544.70    140.97 o
  -7   1   1     2985.20     3689.10    237.30 o
  -6   1   1    19935.61    18906.14    190.96 o
  -5   1   1     3065.31     3106.82     88.91 o
  -4   1   1    12942.49     9225.18    107.57 o
  -3   1   1      640.62      454.77     60.89 o
  -2   1   1    45484.30    44271.41    600.28 o
   2   1   1    48736.24    47345.20    512.94 o
   3   1   1     4015.07     3677.52    115.25 o
   4   1   1     2950.82     2591.08     84.35 o
   5   1   1      382.34      265.76     83.04 o
   6   1   1     9154.87     7973.77    168.85 o
   7   1   1    22720.58    22710.49    309.45 o
   8   1   1     5387.94     4967.34    164.16 o
   9   1   1       51.71      102.72     82.10 o
  10   1   1     1307.82     1226.29    109.96 o
  11   1   1     2830.64     2869.32    155.13 o
  12   1   1     1985.61     1938.62    150.71 o
  13   1   1       12.76      121.50     79.29 o
 -13   2   1        0.21      119.68     89.61 o
 -12   2   1     3377.29     3780.56    196.77 o
 -11   2   1        3.34       75.66     78.95 o
 -10   2   1      905.32      847.50    104.64 o
  -9   2   1       75.80       78.62     55.85 o
  -8   2   1    16993.69    16810.40    256.69 o
  -7   2   1       46.64      170.35    100.50 o
  -6   2   1     8484.59     7674.66    168.80 o
  -5   2   1     3578.19     3157.63    109.45 o
  -4   2   1    35239.09    31457.61    237.85 o
  -3   2   1       73.17      103.01     59.31 o
  -2   2   1    25435.21    24856.03    191.39 o
  -1   2   1     2008.91     1855.84    150.04 o
   1   2   1        2.33      164.95     39.71 o
   2   2   1    89749.55    91859.98   5337.74 o
   3   2   1    22152.04    20078.26    650.67 o
   4   2   1    19314.13    16064.02    276.48 o
   5   2   1      904.42      828.79     89.28 o
   6   2   1    38249.25    36505.48    280.37 o
   7   2   1      660.03      661.97     98.01 o
   8   2   1     6241.02     6396.53    184.32 o
   9   2   1      116.93      122.31     72.21 o
  10   2   1     5600.61     4904.67    205.86 o
  11   2   1       61.65      135.15     63.28 o
  12   2   1     2536.49     2696.97    168.77 o
  13   2   1        7.98      166.21     85.65 o
 -13   3   1     1882.17     1837.17    165.74 o
 -12   3   1      334.75      166.33     95.26 o
 -11   3   1      169.38      103.09     71.16 o
 -10   3   1     1051.87      878.55    132.85 o
  -9   3   1     3740.53     4039.96    178.74 o
  -8   3   1      782.28      912.96    108.77 o
  -7   3   1     1757.82     1532.44    129.72 o
  -6   3   1     9714.21     9425.94    171.80 o
  -5   3   1     3703.99     4278.66    181.44 o
  -4   3   1    14943.29    13243.40    477.85 o
  -3   3   1      100.31      420.72     60.95 o
  -2   3   1    25326.99    22867.27    501.23 o
  -1   3   1   123110.99   134523.70   1067.59 o
   0   3   1    37591.22    51091.51    496.89 o
   1   3   1     7288.44     8148.31     80.82 o
   2   3   1    26496.26    25535.36   1556.76 o
   3   3   1    14145.34    14860.16   1238.06 o
   4   3   1      967.67      926.97     75.17 o
   5   3   1      233.87      333.84     69.45 o
   6   3   1     7048.97     6194.73    186.02 o
   7   3   1    12016.18    12404.76    205.45 o
   8   3   1     2631.32     2553.60    126.02 o
   9   3   1      201.14      231.34     96.45 o
  10   3   1     1580.44     1557.77    165.56 o
  11   3   1     3302.49     3388.36    195.99 o
  12   3   1     2009.70     2152.46    186.57 o
 -12   4   1      113.74      199.09    108.90 o
 -11   4   1     2734.76     2976.72    192.44 o
 -10   4   1      283.35      231.25     80.41 o
  -9   4   1      992.10      781.48     90.77 o
  -8   4   1        9.87      222.40     94.76 o
  -7   4   1    37514.16    43028.62    519.18 o
  -6   4   1     1244.04     1128.40    106.82 o
  -5   4   1      466.07      442.58     76.57 o
  -4   4   1     1256.54      825.62    104.67 o
  -3   4   1    27588.26    27944.63   2163.95 o
  -2   4   1    28040.49    28622.95    225.85 o
  -1   4   1     7753.82     9395.14    112.62 o
   0   4   1    17847.77    21833.11   1241.37 o
   1   4   1   144023.33   142791.59   6889.40 o
   2   4   1    15612.72    15274.98    725.05 o
   3   4   1      613.75      697.15     91.53 o
   4   4   1     2011.21     2096.71    200.01 o
   5   4   1    32732.86    32200.21    648.75 o
   6   4   1      161.73      232.15     74.97 o
   7   4   1      260.23      141.14     66.83 o
   8   4   1      173.03      288.54     98.86 o
   9   4   1     9618.73    10589.49    218.82 o
  10   4   1       27.64      152.29     86.89 o
  11   4   1      499.98      447.10    126.02 o
  12   4   1      286.28      400.28    113.88 o
 -12   5   1       31.47      102.96    117.64 o
 -11   5   1      340.80      334.36    157.74 o
 -10   5   1      968.36     1154.48    154.68 o
  -9   5   1     2693.55     2786.59    170.01 o
  -8   5   1     6037.80     5374.61    191.98 o
  -7   5   1      910.32      965.91    121.74 o
  -6   5   1    29799.54    28946.96   1794.99 o
  -5   5   1     6737.98     5936.49    174.36 o
  -4   5   1     6681.07     6658.90    408.87 o
  -3   5   1     1592.75     1598.79    141.97 o
  -2   5   1     3546.03     4147.01     86.15 o
  -1   5   1    11430.30    11043.08    219.14 o
   0   5   1     7668.24    10015.47    195.47 o
   1   5   1     3428.78     3670.96    120.25 o
   2   5   1     9033.29    10749.98    589.36 o
   3   5   1    20070.94    19769.70    940.94 o
   4   5   1    18838.24    18061.56   1437.47 o
   5   5   1      885.21     1027.37    188.53 o
   6   5   1    10646.49     9809.31    379.97 o
   7   5   1    11730.66    10904.21    797.90 o
   8   5   1     2098.12     2175.18    195.64 o
   9   5   1      187.34      132.12     96.76 o
  10   5   1     1174.54     1242.70    175.34 o
  11   5   1     2314.63     2932.64    277.87 o
  12   5   1     1488.02     1524.50    158.89 o
 -12   6   1     1499.78     1576.93    464.40 o
 -11   6   1       24.98      117.96    115.81 o
 -10   6   1      909.03      804.56    189.05 o
  -9   6   1     1378.82     1492.28    248.27 o
  -8   6   1     8898.48     8819.94    612.72 o
  -7   6   1      143.70      209.00    106.32 o
  -6   6   1     6194.04     6196.61    292.82 o
  -5   6   1     8277.90     7664.89    592.15 o
  -4   6   1    15925.72    18023.68   1224.51 o
  -3   6   1      474.64      586.79     64.82 o
  -2   6   1    47484.87    51734.44    564.52 o
  -1   6   1    23638.74    26152.05    159.72 o
   0   6   1   106576.10   107048.54    687.87 o
   1   6   1     7961.57     8494.22    146.67 o
   2   6   1    11044.90    10658.38    154.36 o
   3   6   1     3067.54     2654.16    127.59 o
   4   6   1    18118.84    15237.31   1151.80 o
   5   6   1      919.09      910.48    152.33 o
   6   6   1    20526.37    20811.40   1423.53 o
   7   6   1     6675.20     6281.23    245.72 o
   8   6   1     8165.66     8758.56    458.80 o
   9   6   1       81.26      266.42    148.74 o
  10   6   1     4100.10     4269.54    297.22 o
  11   6   1      301.38      448.56    185.26 o
  12   6   1      994.66      938.51    205.36 o
 -12   7   1      433.56      422.69    185.88 o
 -11   7   1      411.62      505.61    183.32 o
 -10   7   1     1743.45     1984.74    216.81 o
  -9   7   1     6900.70     7089.30    254.67 o
  -8   7   1      107.28       75.53     63.87 o
  -7   7   1      609.48      724.23    153.78 o
  -6   7   1     1926.01     2301.55    287.12 o
  -5   7   1     4075.45     4195.77    359.84 o
  -4   7   1     4783.92     5103.46    385.52 o
  -3   7   1     6541.79     6905.30     98.45 o
  -2   7   1    58146.57    68994.13    597.91 o
  -1   7   1    80218.94    92667.62    882.38 o
   0   7   1    59039.75    69193.27   2562.67 o
   1   7   1    34582.98    41292.61    205.28 o
   2   7   1     4024.87     3560.53     93.57 o
   3   7   1    15233.76    15595.04    859.10 o
   4   7   1     2253.91     2494.13    177.28 o
   5   7   1     1165.81     1554.83    324.53 o
   6   7   1     3322.04     3593.54    392.74 o
   7   7   1    13250.48    12797.56    694.87 o
   8   7   1     8343.00     8626.44   1131.23 o
   9   7   1        6.23      162.69     89.58 o
  10   7   1     1522.42     1736.48    215.27 o
  11   7   1     1477.16     1688.53    241.54 o
  12   7   1      404.95      652.60    205.73 o
 -12   8   1      135.85      171.93    148.83 o
 -11   8   1     2863.41     2951.23    237.58 o
 -10   8   1      184.00      218.38    149.50 o
  -9   8   1      863.62      854.32    169.12 o
  -8   8   1       47.70      119.79     90.74 o
  -7   8   1    14345.37    14327.36    280.24 o
  -6   8   1     1180.24     1293.50    167.73 o
  -5   8   1     1963.87     2081.61    311.07 o
  -4   8   1     3890.96     3707.55    387.68 o
  -3   8   1    26256.92    27636.39    208.34 o
  -2   8   1     7773.80     8103.12     87.83 o
  -1   8   1     1441.17     1846.30     63.09 o
   0   8   1     9106.34    10145.85    317.31 o
   1   8   1    71710.74    74449.85   2551.62 o
   2   8   1     4143.16     4412.77    165.54 o
   3   8   1     1716.22     1504.67     96.96 o
   4   8   1      789.31      883.45    218.90 o
   5   8   1    19211.58    20689.02    902.72 o
   6   8   1      435.56      592.58    168.67 o
   7   8   1      107.40      152.36     93.27 o
   8   8   1      137.14      280.59    132.77 o
   9   8   1     6730.01     6792.57    524.36 o
  10   8   1       81.75      103.74    114.94 o
  11   8   1       85.16      155.26    140.60 o
  12   8   1       34.55      209.16    144.26 o
 -11   9   1       91.02      108.32    114.17 o
 -10   9   1     1139.72     1272.27    200.85 o
  -9   9   1     1291.86      940.39    145.52 o
  -8   9   1      885.77      772.87    179.85 o
  -7   9   1      159.78      121.92     83.30 o
  -6   9   1    15043.12    15653.04    740.60 o
  -5   9   1     7641.51     7362.72    276.28 o
  -4   9   1     7443.77     8454.68    220.62 o
  -3   9   1     1397.02     1138.16    102.28 o
  -2   9   1     6484.80     7299.58     99.34 o
  -1   9   1    16725.54    20396.48    133.50 o
   0   9   1     2894.06     3903.60    115.15 o
   1   9   1        4.94       81.65     36.13 o
   2   9   1     4938.31     4862.75    231.81 o
   3   9   1     3979.26     4531.34    137.81 o
   4   9   1    15873.07    15573.82    696.76 o
   5   9   1      180.79      172.25     84.44 o
   6   9   1     5649.58     5980.56    493.85 o
   7   9   1     5868.80     5253.97    462.98 o
   8   9   1     3164.08     3250.33    372.94 o
   9   9   1       92.39      147.94     98.82 o
  10   9   1      593.20      549.76    166.87 o
  11   9   1      716.09      632.67    167.17 o
 -11  10   1       72.46      122.49    136.83 o
 -10  10   1      693.50      758.63    204.32 o
  -9  10   1      178.66      116.21    108.55 o
  -8  10   1     3204.92     3299.69    216.46 o
  -7  10   1      422.69      491.31    140.20 o
  -6  10   1     2632.05     2952.42    217.15 o
  -5  10   1      142.24       61.60     68.44 o
  -4  10   1    28676.55    31352.67    857.61 o
  -3  10   1     1019.14     1035.19     70.47 o
  -2  10   1     8640.11     9973.04    109.34 o
  -1  10   1      819.60      832.83     53.78 o
   0  10   1     7700.60     7910.20    194.69 o
   1  10   1     2901.07     2899.92    116.70 o
   2  10   1    13701.60    14121.33    512.68 o
   3  10   1       18.75       79.48     51.34 o
   4  10   1     7656.31     7139.78    205.83 o
   5  10   1      384.88      463.25    124.87 o
   6  10   1     4863.11     5646.15    474.10 o
   7  10   1      743.34      792.08    461.67 o
   8  10   1     3678.54     3790.27    227.09 o
   9  10   1      165.07      250.98    113.04 o
  10  10   1     2005.40     2017.76    273.85 o
  11  10   1        8.57       92.44    106.17 o
 -11  11   1      105.71       95.20    123.35 o
 -10  11   1     1979.76     2336.92    243.39 o
  -9  11   1     4284.62     4600.35    255.32 o
  -8  11   1       63.31      127.92    101.57 o
  -7  11   1      296.31      330.60    113.36 o
  -6  11   1      183.82      399.67    137.78 o
  -5  11   1     8986.81     8148.69    229.31 o
  -4  11   1     1479.62     1398.64    127.62 o
  -3  11   1     1743.17     1706.38    109.90 o
  -2  11   1     3848.66     4430.24    118.24 o
  -1  11   1     3950.65     4120.14    101.12 o
   0  11   1      602.54      565.72     55.86 o
   1  11   1       11.49       37.94     30.27 o
   2  11   1     4701.30     4691.11    161.62 o
   3  11   1    20853.93    23352.01    304.38 o
   4  11   1     4341.76     3835.65    162.14 o
   5  11   1      315.02      362.25    103.13 o
   6  11   1     1360.92     1389.59    333.67 o
   7  11   1     3763.33     3494.90    408.56 o
   8  11   1     1847.05     1871.22    203.14 o
   9  11   1       20.47      143.97    143.26 o
  10  11   1      355.82      355.93    146.64 o
  11  11   1     1167.46     1336.82    225.18 o
 -10  12   1      512.17      664.11    199.39 o
  -9  12   1      633.44      522.16    154.80 o
  -8  12   1       27.81      122.79    113.91 o
  -7  12   1     2921.86     2815.11    225.74 o
  -6  12   1       34.69       88.58     67.26 o
  -5  12   1      433.77      459.94     98.70 o
  -4  12   1     2287.08     2332.63    158.92 o
  -3  12   1    13421.64    13920.09    196.53 o
  -2  12   1     1575.66     1231.32     62.17 o
  -1  12   1      305.75      365.93     56.86 o
   0  12   1       19.41       47.15     32.93 o
   1  12   1    12574.08    12856.32    289.35 o
   2  12   1      988.31     1130.05    125.64 o
   3  12   1        6.01       57.26     57.36 o
   4  12   1       15.33      132.80     70.11 o
   5  12   1     6114.33     6321.76    198.20 o
   6  12   1       30.32       93.21     76.69 o
   7  12   1       14.95       60.90     79.95 o
   8  12   1      631.56      630.93    157.17 o
   9  12   1     4925.46     5388.94    305.56 o
  10  12   1       31.81      150.38    115.38 o
 -10  13   1     1355.90     1394.02    217.75 o
  -9  13   1      647.24      566.65    185.41 o
  -8  13   1      780.26      547.44    126.96 o
  -7  13   1      195.98      145.18     73.75 o
  -6  13   1     2595.45     2448.33    159.28 o
  -5  13   1     7425.54     7683.77    224.52 o
  -4  13   1     6786.05     7063.34    181.58 o
  -3  13   1      536.50      565.20    117.98 o
  -2  13   1     4362.41     4464.61    147.61 o
  -1  13   1      556.83      576.59     70.83 o
   0  13   1     1337.55     1480.89    113.29 o
   1  13   1       68.52       74.56     56.54 o
   2  13   1     8796.89     7500.13    164.87 o
   3  13   1     6669.48     6785.47    213.15 o
   4  13   1     4988.95     4366.78    180.34 o
   5  13   1        8.32       39.49     71.26 o
   6  13   1     2264.19     2182.67    169.01 o
   7  13   1     1784.23     1940.48    164.15 o
   8  13   1     1730.53     1781.61    207.71 o
   9  13   1      474.21      467.91    159.59 o
  10  13   1      738.27      755.46    222.02 o
  -9  14   1       11.26       83.42    105.87 o
  -8  14   1     1039.07     1135.38    154.86 o
  -7  14   1      442.60      407.38    126.78 o
  -6  14   1      815.33      616.03    104.68 o
  -5  14   1        6.32      119.89     82.33 o
  -4  14   1    11796.47    12614.50    383.21 o
  -3  14   1      513.46      645.35    105.77 o
  -2  14   1     1762.69     1568.02    123.38 o
  -1  14   1        6.02       36.59     47.28 o
   0  14   1     1104.20     1047.24     89.85 o
   1  14   1      614.24      506.67     89.18 o
   2  14   1    13464.81    14132.73    223.50 o
   3  14   1      123.95      289.75    104.04 o
   4  14   1     8911.14     9441.12    222.73 o
   5  14   1      325.79      430.41    131.45 o
   6  14   1     1186.64     1229.77    134.74 o
   7  14   1      298.59      263.65    109.34 o
   8  14   1     1531.31     1653.00    179.40 o
   9  14   1      134.64      213.72    114.36 o
  -9  15   1     1445.15     1810.97    202.57 o
  -8  15   1       40.35       80.32     78.54 o
  -7  15   1      104.89      108.46     84.32 o
  -6  15   1       32.55      120.65     80.46 o
  -5  15   1     4707.01     4359.61    185.98 o
  -4  15   1      771.39      828.80    131.34 o
  -3  15   1      541.67      396.20     83.81 o
  -2  15   1     1778.42     2037.37    133.48 o
  -1  15   1     2265.85     1981.76    179.50 o
   0  15   1      503.10      407.44    114.34 o
   1  15   1       97.62       37.84     63.48 o
   2  15   1     2617.82     2365.43    137.45 o
   3  15   1     8891.71    10484.58    256.34 o
   4  15   1      880.86     1081.34    117.89 o
   5  15   1       56.56      113.82     72.54 o
   6  15   1      337.77      259.91     90.95 o
   7  15   1     2191.14     2465.02    201.98 o
   8  15   1      796.94      783.69    167.56 o
   9  15   1        0.98      131.40    102.83 o
  -8  16   1       98.62      156.86    112.53 o
  -7  16   1      713.81      882.84    131.76 o
  -6  16   1       67.07      122.51     82.82 o
  -5  16   1       43.62       88.70     69.70 o
  -4  16   1      144.51      213.79     74.79 o
  -3  16   1     8270.89     8782.35    346.81 o
  -2  16   1      329.48      336.02    128.53 o
  -1  16   1      305.22      196.38    155.25 o
   0  16   1      344.69      246.34    107.68 o
   1  16   1     7215.96     6930.55    214.30 o
   2  16   1       19.61      118.69     98.87 o
   3  16   1       60.04       85.93     62.43 o
   4  16   1      258.35      416.82    104.12 o
   5  16   1     1716.36     1773.38    126.49 o
   6  16   1      405.97      549.17    118.46 o
   7  16   1      150.04      138.15     92.54 o
   8  16   1       90.89      109.45     80.89 o
  -7  17   1        7.89      104.65     80.37 o
  -6  17   1      906.45      998.32    145.44 o
  -5  17   1      851.70      940.50    123.92 o
  -4  17   1     1642.93     1506.24    184.75 o
  -3  17   1       30.99       98.42     82.68 o
  -2  17   1     2934.69     2666.19    206.88 o
  -1  17   1      173.34       77.09     71.89 o
   0  17   1     1440.49     1492.11    165.17 o
   1  17   1        1.51      101.37     75.58 o
   2  17   1     2725.62     2225.05    173.84 o
   3  17   1     1172.19     1061.51    164.63 o
   4  17   1      810.50      605.70    108.90 o
   5  17   1        8.30      135.67     81.87 o
   6  17   1      160.97      199.90     81.36 o
   7  17   1      723.36      873.51    128.93 o
  -6  18   1      144.42      160.16     85.15 o
  -5  18   1       89.03      159.91    122.48 o
  -4  18   1     1190.07     1450.47    204.84 o
  -3  18   1      213.31      116.13     94.44 o
  -2  18   1      500.63      392.98    140.97 o
  -1  18   1      140.78       63.56     84.87 o
   0  18   1      503.84      432.19    113.43 o
   1  18   1      535.68      540.13    142.32 o
   2  18   1     1483.89     1525.52    170.38 o
   3  18   1        5.63       65.15     81.40 o
   4  18   1     1365.74     1156.78    203.37 o
   5  18   1       51.73      107.41    103.13 o
   6  18   1      417.82      379.88     93.17 o
  -5  19   1     1741.77     1769.89    233.05 o
  -4  19   1       21.49      111.04    110.54 o
  -3  19   1      184.25      176.81    126.75 o
  -2  19   1       39.97      159.55    118.71 o
  -1  19   1     1003.85      941.11    208.79 o
   0  19   1       10.78       77.98     79.59 o
   1  19   1      118.36      101.68     85.01 o
   2  19   1      842.84      810.62    171.68 o
   3  19   1     1880.67     1800.62    182.32 o
   4  19   1      497.64      454.30    295.90 o
   5  19   1       51.44      133.75    119.51 o
  -4  20   1       90.18      248.40    157.53 o
  -3  20   1     1345.88     1310.45    198.17 o
  -2  20   1        5.65       63.70     75.54 o
  -1  20   1       18.61      102.53    101.88 o
   0  20   1       18.12      136.27    101.48 o
   1  20   1     1328.88     1432.42    198.55 o
   2  20   1       99.62      144.95    112.70 o
   3  20   1       14.74      135.47     94.08 o
   4  20   1      339.39      396.01    159.07 o
  -1  21   1      100.16       65.79     82.35 o
   0  21   1      616.53      631.23    178.29 o
   1  21   1       36.84      116.43     94.83 o
 -12   0   2      352.25      220.59    135.91 o
 -10   0   2     3821.91     3656.13    269.64 o
  -8   0   2     5746.89     4209.05    270.66 o
  -4   0   2      564.47      358.35     93.88 o
   2   0   2    14567.19    14802.72   1161.60 o
   4   0   2      230.76      130.39     70.75 o
   8   0   2      410.92      303.52     95.07 o
  10   0   2    10675.19    10713.23    559.74 o
  12   0   2       21.36      136.59    137.12 o
 -13   1   2     1492.01     1874.23    177.20 o
 -12   1   2      475.21      371.00     79.22 o
 -11   1   2      153.34       91.07     72.74 o
 -10   1   2       91.78       70.87     72.80 o
  -9   1   2     3452.66     2978.50    160.58 o
  -8   1   2    11138.21    11146.24    217.84 o
  -7   1   2     1183.04      995.71    213.47 o
  -6   1   2      324.27      309.18     81.78 o
  -5   1   2     8308.80     6502.04    122.58 o
  -4   1   2      747.31      783.66     80.87 o
  -3   1   2    16993.85    15916.07    220.88 o
  -2   1   2     7571.39     7398.77     89.91 o
   1   1   2      394.11      436.70     31.39 o
   2   1   2      275.70      415.48     42.72 o
   3   1   2     9189.87     8879.76    195.06 o
   4   1   2    23329.48    21891.54    147.42 o
   5   1   2    10402.79     9749.69    140.97 o
   6   1   2      930.33     1378.16    104.57 o
   7   1   2     6589.67     6591.41    173.51 o
   8   1   2     7917.66     7092.42    202.42 o
   9   1   2     3330.11     3087.81    142.86 o
  10   1   2        4.89       55.66     48.42 o
  11   1   2     1452.83     1511.77    132.62 o
  12   1   2     2090.47     2312.14    171.68 o
  13   1   2      290.92      301.57     98.13 o
 -13   2   2      115.88      163.29     87.55 o
 -12   2   2       98.97      103.59     93.47 o
 -11   2   2     1941.62     2066.96    151.86 o
 -10   2   2        2.14      111.79     88.38 o
  -9   2   2     3341.54     2678.69    169.50 o
  -8   2   2       40.08       85.99     73.84 o
  -7   2   2    30965.88    28624.96    346.72 o
  -6   2   2      132.98       67.90     50.91 o
  -5   2   2     4457.66     4661.33    146.48 o
  -4   2   2     2065.52     2589.44     88.56 o
  -3   2   2    44626.10    47209.19    540.96 o
  -2   2   2      562.43      451.77     57.75 o
  -1   2   2    47876.84    48814.86    416.89 o
   1   2   2    16132.00    20887.37    647.79 o
   2   2   2     2085.65     2058.38    133.03 o
   3   2   2     1221.05      924.08     66.20 o
   4   2   2      129.52      113.76     57.83 o
   5   2   2    48303.60    46503.39   2644.54 o
   6   2   2       25.93       85.01     57.18 o
   7   2   2     7367.18     5977.21    179.88 o
   8   2   2      319.48      235.26     83.43 o
   9   2   2     5900.13     6143.83    251.32 o
  10   2   2       16.08       65.01     47.58 o
  11   2   2     4240.47     3879.56    178.15 o
  12   2   2        8.12      107.74     63.80 o
 -13   3   2      985.70     1023.51    131.26 o
 -12   3   2      419.70      309.88    127.35 o
 -11   3   2      194.92      107.70     62.02 o
 -10   3   2       88.12       63.12     68.64 o
  -9   3   2     3978.19     3783.70    158.11 o
  -8   3   2    12091.06    12852.40    363.75 o
  -7   3   2     6102.33     6112.93    397.60 o
  -6   3   2     4716.66     4192.06    330.14 o
  -5   3   2     6908.81     6967.48    168.77 o
  -4   3   2    13718.38    13916.37    129.20 o
  -3   3   2      537.62      524.46     72.45 o
  -2   3   2     7159.65     8134.72    320.81 o
  -1   3   2    30729.57    37121.05    385.63 o
   0   3   2     6644.40     7884.52     77.58 o
   1   3   2    12176.59    13214.55    163.03 o
   2   3   2     2649.84     2543.40    181.68 o
   3   3   2     2640.99     2899.06    359.66 o
   4   3   2    28090.50    24416.46   1038.54 o
   5   3   2    13006.68    11821.69    403.48 o
   6   3   2      963.58      972.11    107.11 o
   7   3   2     1302.59     1082.82    112.17 o
   8   3   2     4393.20     4142.38    136.70 o
   9   3   2     2017.24     2448.10    168.54 o
  10   3   2       24.36      105.24     69.54 o
  11   3   2     1531.71     1557.02    153.12 o
  12   3   2     2557.82     2449.27    171.55 o
 -12   4   2      256.88      251.85    123.75 o
 -11   4   2        2.08       97.40     78.33 o
 -10   4   2     4882.81     5022.89    185.50 o
  -9   4   2     2142.03     1852.37    144.03 o
  -8   4   2     4089.39     3599.50    154.40 o
  -7   4   2     1836.08     1764.60    134.77 o
  -6   4   2    34397.05    34154.50    230.26 o
  -5   4   2      922.52     1290.11     94.40 o
  -4   4   2     3645.23     3439.24     93.06 o
  -3   4   2       54.30       96.34     70.38 o
  -2   4   2     1120.48     1382.65     73.91 o
  -1   4   2     5363.94     4890.45     88.19 o
   0   4   2     7017.98     8782.73    553.77 o
   1   4   2    20164.84    22991.13    142.35 o
   2   4   2    67275.07    63869.88   1263.53 o
   3   4   2     1405.98     1279.21    160.61 o
   4   4   2      123.04       74.17     59.35 o
   5   4   2       82.61       68.45     48.14 o
   6   4   2    21137.18    22450.96   1621.35 o
   7   4   2        1.13       67.75     59.14 o
   8   4   2      362.06      310.42     76.80 o
   9   4   2      131.80      191.74     89.16 o
  10   4   2     9965.04    11183.52    277.66 o
  11   4   2       19.99      102.76     72.39 o
  12   4   2       15.85      101.10     95.22 o
 -12   5   2     1013.75      995.34    288.50 o
 -11   5   2     1144.61     1250.49    166.34 o
 -10   5   2     1354.41     1367.36    158.89 o
  -9   5   2     3004.79     3231.11    160.99 o
  -8   5   2     3832.67     3492.04    144.55 o
  -7   5   2      261.94      225.18     80.99 o
  -6   5   2      601.78      705.76    121.25 o
  -5   5   2     8275.67     7412.18    541.69 o
  -4   5   2    11313.57    12044.75    728.79 o
  -3   5   2    24479.45    22182.51    397.66 o
  -2   5   2    21357.66    22585.72    140.28 o
  -1   5   2     6290.64     5964.45     90.08 o
   0   5   2    20251.00    25622.46   1370.25 o
   1   5   2     2784.37     2981.71    111.80 o
   2   5   2      283.00      371.09     86.21 o
   3   5   2    21079.98    21349.56   1161.02 o
   4   5   2    14290.75    14521.54   1195.33 o
   5   5   2     7121.19     6632.65    768.74 o
   6   5   2       31.94       35.64     44.17 o
   7   5   2     4542.78     4702.61    259.52 o
   8   5   2     5153.43     5076.86    402.42 o
   9   5   2     3107.26     3151.63    240.47 o
  10   5   2       13.29       58.21     87.92 o
  11   5   2     1582.15     1678.76    155.55 o
  12   5   2      949.48     1039.10    141.20 o
 -12   6   2      226.86      248.38    176.32 o
 -11   6   2     3352.39     3763.95    266.85 o
 -10   6   2     1176.11     1366.36    209.57 o
  -9   6   2     1738.99     1627.08    210.29 o
  -8   6   2      200.70      128.13    104.50 o
  -7   6   2    13306.04    12422.24    293.13 o
  -6   6   2      474.31      321.46    106.72 o
  -5   6   2     3922.97     4147.17    170.30 o
  -4   6   2     4413.55     5460.79    270.57 o
  -3   6   2    66888.27    65920.08   3785.20 o
  -2   6   2     5900.64     6179.49    131.14 o
  -1   6   2    47420.55    54253.21    603.83 o
   0   6   2     3050.16     2898.65    160.02 o
   1   6   2     7297.21     5309.69    181.32 o
   2   6   2     5272.73     4569.03    143.29 o
   3   6   2    13136.62    13253.13    665.08 o
   4   6   2      998.79     1140.70    126.12 o
   5   6   2    16518.85    16632.95   1183.87 o
   6   6   2     1081.01     1081.50    157.62 o
   7   6   2     7654.23     7855.22    545.38 o
   8   6   2      129.26      278.08    140.68 o
   9   6   2     4695.95     4975.77    245.40 o
  10   6   2       82.15      171.85    114.75 o
  11   6   2     1831.50     1868.56    320.60 o
  12   6   2      211.32      182.28    125.53 o
 -12   7   2      655.01      873.37    269.82 o
 -11   7   2       69.62      183.65    109.31 o
 -10   7   2       31.24       79.49     83.27 o
  -9   7   2     3991.16     3929.00    254.63 o
  -8   7   2     7238.08     7248.14    228.85 o
  -7   7   2     3077.35     2992.78    182.61 o
  -6   7   2     5867.94     5598.57    231.16 o
  -5   7   2     4096.36     3791.01    368.85 o
  -4   7   2    17593.99    17277.83    728.17 o
  -3   7   2      831.88      893.92     63.21 o
  -2   7   2      301.79      532.75     53.76 o
  -1   7   2    23886.29    26524.11    225.95 o
   0   7   2    19744.12    20828.08    810.63 o
   1   7   2     8845.00     9046.01     80.76 o
   2   7   2      438.24      776.36     89.61 o
   3   7   2     6194.79     6013.51    270.35 o
   4   7   2    14990.11    15494.92    478.30 o
   5   7   2     2278.81     2002.91    168.55 o
   6   7   2     3005.55     3079.56    191.07 o
   7   7   2     1051.89     1152.14    165.41 o
   8   7   2    11574.28    13236.88    561.38 o
   9   7   2     1212.61     1551.12    248.34 o
  10   7   2      307.32      450.87    180.72 o
  11   7   2      866.66      765.83    161.44 o
  12   7   2     1215.90     1509.74    236.80 o
 -12   8   2      260.54      251.99    145.20 o
 -11   8   2       20.35      116.21    121.90 o
 -10   8   2     2815.24     3218.77    346.11 o
  -9   8   2      885.90      798.71    190.37 o
  -8   8   2      691.06      926.76    365.70 o
  -7   8   2     2007.48     1991.97    238.30 o
  -6   8   2    13938.04    14504.80    386.82 o
  -5   8   2      387.83      744.43    181.03 o
  -4   8   2      292.81      682.11    183.18 o
  -3   8   2      924.31      688.92     65.32 o
  -2   8   2    17153.40    18546.36    122.52 o
  -1   8   2     1202.82     1416.52     71.50 o
   0   8   2     6268.45     7941.43    194.87 o
   1   8   2     1923.45     2323.58     55.94 o
   2   8   2    31435.83    32637.84    937.85 o
   3   8   2      878.50     1034.95     92.39 o
   4   8   2     1366.24     1416.30    195.92 o
   5   8   2      180.63      349.79    146.95 o
   6   8   2    26745.52    30366.86    526.35 o
   7   8   2       87.13      119.47     83.22 o
   8   8   2        2.73       81.32     80.74 o
   9   8   2        4.33       91.66     79.56 o
  10   8   2     3685.27     3626.89    361.49 o
  11   8   2      160.08      111.26    108.26 o
  12   8   2        3.85       68.25    107.61 o
 -11   9   2      391.31      431.17    208.46 o
 -10   9   2      446.30      500.50    160.16 o
  -9   9   2     1563.78     1594.72    208.34 o
  -8   9   2      425.87      387.87    130.57 o
  -7   9   2       56.92      141.45     88.36 o
  -6   9   2      649.95      612.19    139.73 o
  -5   9   2    11840.07    12678.52    689.52 o
  -4   9   2    15205.20    15952.90    624.65 o
  -3   9   2    20540.29    22357.76    246.13 o
  -2   9   2     1828.87     1717.05     75.16 o
  -1   9   2    16302.13    16495.25    141.31 o
   0   9   2     8297.42     8062.14    249.13 o
   1   9   2     3744.69     3269.73     82.69 o
   2   9   2     1949.62     1573.35    109.18 o
   3   9   2     5422.05     4984.56    140.13 o
   4   9   2     3485.77     3394.09    325.36 o
   5   9   2     5106.34     4820.61    258.47 o
   6   9   2      165.77      161.88    104.55 o
   7   9   2     4649.75     4660.13    648.66 o
   8   9   2     4136.56     3963.74    225.46 o
   9   9   2     1371.28     1308.75    262.23 o
  10   9   2       38.88      143.72    123.14 o
  11   9   2      832.27      895.99    193.96 o
 -11  10   2     3091.18     3284.16    290.15 o
 -10  10   2      451.53      442.77    182.67 o
  -9  10   2      912.50      945.19    212.28 o
  -8  10   2      304.41      137.56    156.97 o
  -7  10   2     1706.64     1711.22    202.56 o
  -6  10   2       33.41      372.44    166.94 o
  -5  10   2     3539.25     3704.66    182.34 o
  -4  10   2      494.19      649.93     77.12 o
  -3  10   2    13803.78    13661.79    387.48 o
  -2  10   2     2364.72     3000.65    120.81 o
  -1  10   2     3068.13     3712.14    106.70 o
   0  10   2     2978.71     2799.67    155.59 o
   1  10   2    11500.43    11266.37    244.05 o
   2  10   2     2297.36     1758.50    146.58 o
   3  10   2     5660.08     5164.56    225.69 o
   4  10   2       45.38       88.80     58.22 o
   5  10   2     6157.75     6335.87    415.76 o
   6  10   2      431.71      336.88    131.32 o
   7  10   2     4996.39     5788.91    283.35 o
   8  10   2       15.67      197.15    120.07 o
   9  10   2     2266.63     2381.58    231.75 o
  10  10   2      305.03      241.23    139.69 o
  11  10   2      840.92      738.65    198.75 o
 -11  11   2       17.21      182.47    158.22 o
 -10  11   2      115.03      184.53    154.21 o
  -9  11   2     2004.64     2472.15    247.33 o
  -8  11   2     2867.81     3078.91    238.15 o
  -7  11   2      357.99      227.41     93.70 o
  -6  11   2     3789.87     3773.33    222.98 o
  -5  11   2     1979.25     1814.90    142.21 o
  -4  11   2    11561.88    11203.38    190.73 o
  -3  11   2       34.36       45.83     37.05 o
  -2  11   2     1487.34     1402.47     76.11 o
  -1  11   2      545.10      511.44     55.27 o
   0  11   2     3970.24     4410.78    100.43 o
   1  11   2     8242.36     8905.29    135.97 o
   2  11   2     2482.35     2415.18    212.75 o
   3  11   2     3809.83     3917.27    161.71 o
   4  11   2     7637.02     7777.58    225.15 o
   5  11   2      513.98      613.00    102.93 o
   6  11   2     1150.76      934.42    141.16 o
   7  11   2     1422.63     1400.08    162.53 o
   8  11   2     4479.52     4182.54    561.04 o
   9  11   2      548.50      414.08    124.27 o
  10  11   2       27.31      102.92    105.04 o
  11  11   2       84.68      198.58    152.23 o
 -10  12   2     2563.43     2903.69    254.42 o
  -9  12   2      459.22      301.67    135.92 o
  -8  12   2      515.39      422.78    141.03 o
  -7  12   2      344.37      220.18    111.04 o
  -6  12   2     8469.33     8494.02    268.18 o
  -5  12   2      463.15      470.43    121.65 o
  -4  12   2      923.44      923.44    135.36 o
  -3  12   2       39.08       61.11     62.27 o
  -2  12   2     7587.43     8001.84    186.83 o
  -1  12   2     2960.91     3143.84    125.63 o
   0  12   2      555.25      513.38     52.40 o
   1  12   2     1299.09     1452.62    111.73 o
   2  12   2    23741.24    26138.85    529.16 o
   3  12   2       81.57      105.95     52.53 o
   4  12   2      274.89      114.68     74.02 o
   5  12   2      287.45      432.90    119.49 o
   6  12   2     3190.14     3240.69    182.20 o
   7  12   2        9.74       75.17     99.97 o
   8  12   2        2.68       55.58     73.76 o
   9  12   2      108.86      157.89    119.89 o
  10  12   2     1540.85     1631.84    250.47 o
 -10  13   2      234.71      347.64    150.06 o
  -9  13   2     1186.46      939.34    180.05 o
  -8  13   2       91.45       69.65     80.43 o
  -7  13   2      276.05      205.06    103.25 o
  -6  13   2      203.91      221.48     98.86 o
  -5  13   2     8218.92     8661.09    194.78 o
  -4  13   2     2815.36     3015.08    159.20 o
  -3  13   2     5250.07     5793.16    176.89 o
  -2  13   2     1365.88     1189.07    121.64 o
  -1  13   2     5494.42     5454.70    115.31 o
   0  13   2     3027.54     3120.83    119.91 o
   1  13   2     5904.24     6043.69    157.38 o
   2  13   2      609.64      741.24    127.77 o
   3  13   2     3731.12     3328.55    233.55 o
   4  13   2      715.56      655.45    101.44 o
   5  13   2     1571.14     1486.61    135.84 o
   6  13   2      350.97      232.58     86.04 o
   7  13   2     3788.47     3650.06    199.01 o
   8  13   2     2190.28     2403.11    238.03 o
   9  13   2      785.20      869.68    198.33 o
  10  13   2        4.14      110.52    116.31 o
  -9  14   2      274.22      295.34    132.85 o
  -8  14   2       23.08      110.55     84.35 o
  -7  14   2      725.27      821.70    134.71 o
  -6  14   2      554.55      484.29    108.94 o
  -5  14   2      995.86      818.07    103.53 o
  -4  14   2       78.12      208.10     76.73 o
  -3  14   2     6193.40     6116.20    193.95 o
  -2  14   2     1453.77     1407.50    145.41 o
  -1  14   2     1375.11     1548.90    120.62 o
   0  14   2       36.10       77.65     47.28 o
   1  14   2     8547.19     9346.69    179.06 o
   2  14   2      594.42      797.85    110.15 o
   3  14   2     3669.66     3400.32    151.17 o
   4  14   2      138.67      221.82     83.53 o
   5  14   2     2387.35     2505.43    174.11 o
   6  14   2      444.01      323.75    130.02 o
   7  14   2     3102.04     3419.33    211.04 o
   8  14   2      210.91      307.35    106.31 o
   9  14   2     1254.17     1297.11    175.80 o
  -9  15   2      236.84      286.29     96.19 o
  -8  15   2      865.53     1069.92    177.60 o
  -7  15   2       62.26       93.54     71.17 o
  -6  15   2      292.33      308.38    111.94 o
  -5  15   2     1516.68     1781.12    150.24 o
  -4  15   2     5438.16     5097.97    174.51 o
  -3  15   2      333.84      314.22     76.65 o
  -2  15   2       31.19       86.27     87.35 o
  -1  15   2      173.90      140.06     73.44 o
   0  15   2     4682.81     4419.51    192.60 o
   1  15   2      626.88      605.37    104.49 o
   2  15   2      502.57      623.00    101.95 o
   3  15   2     1136.44     1156.14    119.14 o
   4  15   2     5635.26     5839.76    172.56 o
   5  15   2      118.11      138.71     64.79 o
   6  15   2       11.35       82.44     73.19 o
   7  15   2      700.35      676.66    136.29 o
   8  15   2     2107.50     2085.60    177.41 o
   9  15   2      391.72      455.54    144.28 o
  -8  16   2       55.41      147.99     90.67 o
  -7  16   2      140.89      127.16     75.09 o
  -6  16   2     3201.89     3568.82    183.20 o
  -5  16   2      239.61      338.93    104.79 o
  -4  16   2      459.75      582.38    135.62 o
  -3  16   2      488.33      648.30    170.79 o
  -2  16   2     2569.23     2475.95    192.15 o
  -1  16   2      819.44      610.51    120.77 o
   0  16   2      452.66      340.22    107.39 o
   1  16   2      394.01      248.11    115.34 o
   2  16   2     5192.25     4881.89    163.18 o
   3  16   2      146.08      118.44     76.17 o
   4  16   2       42.62       63.21     62.15 o
   5  16   2       21.08       87.16     55.60 o
   6  16   2     1843.50     2010.18    143.73 o
   7  16   2       81.28      264.33    106.80 o
   8  16   2        1.16       94.09     81.23 o
  -7  17   2      221.12      237.85    110.33 o
  -6  17   2      183.01      179.82     98.51 o
  -5  17   2     1885.75     2077.72    127.15 o
  -4  17   2      458.26      425.86    108.31 o
  -3  17   2      171.58      175.07    102.97 o
  -2  17   2       62.59       83.90     87.19 o
  -1  17   2      942.53      728.35    120.59 o
   0  17   2     1220.34     1385.42    169.40 o
   1  17   2      983.31      843.43    152.56 o
   2  17   2       11.98       98.42     92.48 o
   3  17   2     2371.80     2216.32    262.29 o
   4  17   2      293.78      299.54     96.22 o
   5  17   2     1047.59      913.53    141.73 o
   6  17   2        7.32      110.06     76.83 o
   7  17   2     1077.01     1167.63    148.12 o
  -6  18   2      646.10      564.83    145.27 o
  -5  18   2      455.36      353.71    136.29 o
  -4  18   2       57.06      108.18    113.33 o
  -3  18   2      955.93      849.52    154.63 o
  -2  18   2       55.43      102.13     85.52 o
  -1  18   2      634.76      593.68    136.41 o
   0  18   2       74.73      115.69     97.88 o
   1  18   2     2349.64     2356.67    215.15 o
   2  18   2      401.15      442.93    152.07 o
   3  18   2     1130.06     1114.16    183.49 o
   4  18   2      142.55      108.79    100.18 o
   5  18   2      647.47      623.04    121.58 o
   6  18   2      156.29      120.44     94.90 o
  -5  19   2      446.65      448.28    118.96 o
  -4  19   2     2050.90     2089.02    221.38 o
  -3  19   2       78.36      105.96    115.24 o
  -2  19   2      272.39      238.95    112.54 o
  -1  19   2      102.21      114.93     92.25 o
   0  19   2     2010.78     1944.84    193.66 o
   1  19   2       29.12       78.90     88.94 o
   2  19   2        6.97       66.76     82.88 o
   3  19   2      160.42      140.83    119.56 o
   4  19   2     1224.72     1221.71    190.47 o
   5  19   2        9.13       55.30     81.66 o
  -4  20   2      251.12      259.86    146.38 o
  -3  20   2      626.81      636.98    187.53 o
  -2  20   2      696.94      620.70    144.77 o
  -1  20   2      272.52      164.22    108.34 o
   0  20   2        3.01       97.63     96.94 o
   1  20   2       41.77       96.32     96.82 o
   2  20   2     1925.94     1897.28    200.29 o
   3  20   2       12.87      103.94    103.72 o
   4  20   2       75.37      130.75    124.38 o
   0  21   2       80.03      106.70     83.27 o
 -13   0   3     1157.24     1239.63    179.62 o
 -11   0   3      578.40      588.46    201.87 o
  -9   0   3    15957.57    15511.58    334.07 o
  -7   0   3    10365.89     7831.77    268.96 o
  -5   0   3    23327.29    23153.51    221.45 o
  -3   0   3    15498.07    14017.00    150.99 o
   1   0   3      319.70      752.62    252.81 o
   3   0   3    78130.20    81075.31   1067.82 o
   5   0   3     1444.45     1768.46    196.96 o
   7   0   3    24421.63    25820.70    837.55 o
   9   0   3      893.46      748.05    141.82 o
  11   0   3     8296.73     9031.02    254.31 o
 -13   1   3      208.92      255.78    105.15 o
 -12   1   3      473.79      552.39    100.47 o
 -11   1   3     1022.28      898.17    129.75 o
 -10   1   3      703.49      796.06    145.64 o
  -9   1   3     1001.15      982.23    168.18 o
  -8   1   3    11931.88    12376.01    240.91 o
  -7   1   3    20050.27    18738.36    284.92 o
  -6   1   3     2310.23     2300.65    122.39 o
  -5   1   3      704.04      758.10     64.41 o
  -4   1   3    12065.43    12518.72    126.52 o
  -3   1   3    54267.13    48235.72    716.86 o
  -2   1   3     4126.27     4699.41     60.81 o
  -1   1   3      641.59      411.16     27.38 o
   1   1   3     2301.28     2176.78    114.92 o
   2   1   3     5248.62     6983.50    296.52 o
   3   1   3     3508.50     3015.10    107.47 o
   4   1   3    51164.55    51367.74    683.31 o
   5   1   3    21186.53    20683.19    288.72 o
   6   1   3     6812.93     6721.79    203.51 o
   7   1   3      511.27      477.95     68.97 o
   8   1   3     2432.32     2552.42    118.20 o
   9   1   3     6846.02     6536.17    166.53 o
  10   1   3     2217.73     2132.71    133.17 o
  11   1   3        0.30      125.14     66.91 o
  12   1   3      943.83      939.45    118.28 o
 -13   2   3       13.45      131.67     84.29 o
 -12   2   3       73.63       96.27     82.10 o
 -11   2   3        0.55       25.55     57.23 o
 -10   2   3     7770.02     8130.77    349.15 o
  -9   2   3       15.14      193.07     84.68 o
  -8   2   3     4931.83     4062.65    164.94 o
  -7   2   3     1996.69     1759.06    133.08 o
  -6   2   3     6510.43     5855.06    175.14 o
  -5   2   3      379.83      550.93     87.75 o
  -4   2   3    17441.08    15165.21    128.06 o
  -3   2   3     4337.32     3958.49     91.89 o
  -2   2   3   217820.56   191966.72   1421.01 o
  -1   2   3       53.15       70.24     37.16 o
   0   2   3     3761.41     5257.27    601.24 o
   1   2   3    33690.75    31505.01    636.47 o
   2   2   3    56689.56    55003.82   2658.65 o
   3   2   3       66.26      221.56     81.07 o
   4   2   3    15948.04    16773.10    134.08 o
   5   2   3     1135.13     1212.31     93.15 o
   6   2   3    18765.19    18101.71    213.50 o
   7   2   3      479.23      531.61     85.55 o
   8   2   3     4318.55     4086.36    170.78 o
   9   2   3       82.32      110.28     57.78 o
  10   2   3     4799.27     5271.30    175.88 o
  11   2   3       26.18       80.54     63.90 o
  12   2   3      820.85      689.66    111.72 o
 -13   3   3      439.02      349.70    107.21 o
 -12   3   3      675.07      733.17    155.40 o
 -11   3   3     1813.50     1598.01    157.23 o
 -10   3   3      271.45      292.09     92.03 o
  -9   3   3     1075.00      942.10    119.52 o
  -8   3   3     8409.37     7761.63    343.80 o
  -7   3   3    12332.52    11252.47    418.35 o
  -6   3   3      298.03      269.93     99.63 o
  -5   3   3     3083.46     2894.51    107.07 o
  -4   3   3    16953.80    13154.14    128.78 o
  -3   3   3    10780.09     9186.88    109.02 o
  -2   3   3     7864.20     7810.05    146.04 o
  -1   3   3      816.70     1205.05     78.77 o
   0   3   3     5551.16     9894.44    228.83 o
   1   3   3      661.53      777.71     52.19 o
   2   3   3    22252.50    23034.15    843.02 o
   3   3   3      391.23      513.68     78.60 o
   4   3   3    30225.28    28021.78    770.56 o
   5   3   3    14354.77    14142.88    199.14 o
   6   3   3     2310.91     2092.34     92.12 o
   7   3   3      400.56      392.71     97.83 o
   8   3   3     3244.78     3250.37    149.46 o
   9   3   3     8718.90     9489.17    209.02 o
  10   3   3     1198.11     1340.75    127.13 o
  11   3   3       13.35      123.16     72.50 o
  12   3   3      475.60      541.70    127.25 o
 -13   4   3     1105.06     1180.10    188.29 o
 -12   4   3        3.01       68.40     75.20 o
 -11   4   3      911.50     1016.04    152.15 o
 -10   4   3       57.91      157.91     69.89 o
  -9   4   3    14702.25    13613.29    241.79 o
  -8   4   3       77.44      121.85     74.19 o
  -7   4   3     7069.57     5966.50    168.79 o
  -6   4   3      583.80      531.95    102.49 o
  -5   4   3    27147.14    26600.86    231.92 o
  -4   4   3     2214.55     1761.34    100.86 o
  -3   4   3     1685.33     1271.67     80.12 o
  -2   4   3     3783.07     3484.94     80.87 o
  -1   4   3    61865.54    67798.59    424.10 o
   0   4   3      498.22      501.68     40.18 o
   1   4   3     2361.75     2666.85    118.72 o
   2   4   3     5992.89     6087.33    170.11 o
   3   4   3    20326.19    16175.24   1281.35 o
   4   4   3       21.03       98.59     70.09 o
   5   4   3      325.49      273.98     70.73 o
   6   4   3     1238.61      954.26    145.01 o
   7   4   3     9461.98    10263.09    212.15 o
   8   4   3     1580.87     1608.67    155.48 o
   9   4   3      214.15      259.01     95.43 o
  10   4   3      133.70      256.27     80.18 o
  11   4   3     6582.97     7075.37    281.42 o
  12   4   3      218.52      201.29     96.83 o
 -12   5   3      977.79     1370.53    191.29 o
 -11   5   3      356.42      500.98    122.07 o
 -10   5   3     2852.37     3133.09    185.03 o
  -9   5   3     2464.98     2421.83    187.76 o
  -8   5   3     6986.63     6908.21    174.72 o
  -7   5   3    13310.04    13806.02    241.61 o
  -6   5   3      742.49     1151.40    121.86 o
  -5   5   3      867.00      904.27    110.74 o
  -4   5   3    14045.92    14751.84    465.42 o
  -3   5   3     6596.10     6413.99    108.49 o
  -2   5   3    89077.20    92619.40    828.31 o
  -1   5   3    19474.54    23189.91    281.04 o
   0   5   3    30202.27    39332.11   1321.40 o
   1   5   3    33328.03    34388.60    633.20 o
   2   5   3      173.33      211.18     66.29 o
   3   5   3     2509.82     2104.81    123.05 o
   4   5   3    15095.39    15389.28   1068.36 o
   5   5   3     9514.71     9936.18    876.53 o
   6   5   3     1631.02     1545.68    133.00 o
   7   5   3      789.58      795.85    151.41 o
   8   5   3      841.22      896.84    171.06 o
   9   5   3     3709.56     3944.07    254.78 o
  10   5   3     1975.77     2470.11    234.85 o
  11   5   3      277.13      251.58    108.44 o
  12   5   3     1899.88     2023.67    259.65 o
 -12   6   3       96.68      117.01    118.71 o
 -11   6   3      106.24      183.08    123.25 o
 -10   6   3     7237.07     8064.14    304.34 o
  -9   6   3     1423.92     1528.65    200.96 o
  -8   6   3     2590.15     2352.33    203.27 o
  -7   6   3     3817.92     3828.04    207.66 o
  -6   6   3     4188.81     4004.34    190.70 o
  -5   6   3      918.90     1264.57    145.36 o
  -4   6   3     3563.61     4196.78    146.37 o
  -3   6   3    14853.64    16407.20    124.45 o
  -2   6   3    78633.33    92508.08    823.11 o
  -1   6   3    10583.54    12891.39    165.39 o
   0   6   3     2998.84     2433.62    172.98 o
   1   6   3      557.28      468.46     58.01 o
   2   6   3    44095.30    48658.33    295.98 o
   3   6   3      588.41      606.11     95.99 o
   4   6   3     6798.15     6164.02    340.74 o
   5   6   3     2892.53     3128.94    158.68 o
   6   6   3    19581.18    19791.70    944.42 o
   7   6   3      249.83      176.34     97.34 o
   8   6   3     5672.61     6030.80    301.33 o
   9   6   3       46.42      200.68    128.16 o
  10   6   3     3060.00     3491.94    253.78 o
  11   6   3      325.01      407.89    173.97 o
  12   6   3     1255.70     1147.71    262.93 o
 -12   7   3     1051.90      987.34    236.94 o
 -11   7   3     1354.90     1346.74    228.21 o
 -10   7   3       22.38       62.90     77.22 o
  -9   7   3      492.18      546.77    197.53 o
  -8   7   3     2766.78     2735.13    241.15 o
  -7   7   3     7314.36     8349.44    249.59 o
  -6   7   3     2380.23     2382.67    204.70 o
  -5   7   3      676.95      516.48    103.69 o
  -4   7   3    12654.95    10739.71    147.59 o
  -3   7   3    14350.80    16040.86    147.28 o
  -2   7   3     3007.95     3300.04     89.88 o
  -1   7   3     8861.10    10306.67    153.30 o
   0   7   3      280.37      438.29     65.62 o
   1   7   3    30710.87    34716.73    639.54 o
   2   7   3     1048.68      832.08     80.29 o
   3   7   3      202.92      177.54     82.85 o
   4   7   3     6812.67     6989.69    794.11 o
   5   7   3    21974.04    20966.06    827.09 o
   6   7   3    12093.66    11561.09   1131.51 o
   7   7   3     1524.17     1604.11    191.40 o
   8   7   3     4074.15     3867.59    356.98 o
   9   7   3     4183.87     4613.47    547.30 o
  10   7   3      341.03      657.24    210.42 o
  11   7   3       49.13      171.78    104.32 o
  12   7   3      226.68      240.60    179.77 o
 -12   8   3        2.68      159.42    166.16 o
 -11   8   3      469.36      544.32    149.98 o
 -10   8   3      101.35      118.84    111.57 o
  -9   8   3     3979.42     4230.56    238.18 o
  -8   8   3       16.72       85.77     85.95 o
  -7   8   3     3978.91     4397.39    238.94 o
  -6   8   3      284.64      357.00    143.57 o
  -5   8   3    35662.29    38264.00    446.29 o
  -4   8   3     1624.99     1267.39     91.35 o
  -3   8   3      619.84      596.21     57.05 o
  -2   8   3     1161.93     1237.26     74.83 o
  -1   8   3    32459.68    37048.35    308.68 o
   0   8   3     4158.03     5088.65    181.46 o
   1   8   3     4211.70     4665.50    117.17 o
   2   8   3     6595.40     7332.43    161.46 o
   3   8   3    14343.70    13474.78    257.33 o
   4   8   3      381.02      320.75    101.56 o
   5   8   3      571.71      539.16    246.12 o
   6   8   3     2920.46     3007.19    270.72 o
   7   8   3    18543.08    19996.98    685.90 o
   8   8   3      782.36      854.39    170.42 o
   9   8   3      256.75       96.64     86.12 o
  10   8   3       27.63      130.05    118.40 o
  11   8   3     1781.04     1986.72    258.80 o
 -11   9   3      696.47     1030.10    197.33 o
 -10   9   3     1148.08     1028.76    174.46 o
  -9   9   3      147.86       74.86    102.98 o
  -8   9   3     1748.01     1785.31    193.84 o
  -7   9   3     5601.65     5747.81    260.61 o
  -6   9   3      161.60       97.94     98.60 o
  -5   9   3     4236.85     4802.34    214.60 o
  -4   9   3    11981.50    11889.83    164.36 o
  -3   9   3     5507.01     5895.72     94.85 o
  -2   9   3     9662.40    10121.96    153.19 o
  -1   9   3      270.05      213.22     51.85 o
   0   9   3    20611.87    20683.19    621.90 o
   1   9   3     7427.96     8032.29     94.43 o
   2   9   3      941.75     1029.97     96.76 o
   3   9   3     1175.12      910.87    117.00 o
   4   9   3    10123.22    10852.13    495.73 o
   5   9   3     8031.24     8168.96    255.79 o
   6   9   3     2961.91     2940.51    200.46 o
   7   9   3      702.68      736.42    142.59 o
   8   9   3     1517.62     1332.37    183.25 o
   9   9   3      727.80      719.91    175.51 o
  10   9   3      773.42      768.87    176.10 o
  11   9   3       11.06      126.71    110.63 o
 -11  10   3       42.12      184.17    164.80 o
 -10  10   3     4672.98     4613.02    261.05 o
  -9  10   3      738.43      621.50    160.34 o
  -8  10   3      623.01      538.49    164.68 o
  -7  10   3     2634.92     2224.56    198.50 o
  -6  10   3    10519.73    10238.25    230.40 o
  -5  10   3     1211.05     1620.11    198.00 o
  -4  10   3     1878.40     1984.03     83.77 o
  -3  10   3      315.45      268.09     51.29 o
  -2  10   3    12230.00    14143.24    232.94 o
  -1  10   3       88.64      105.74     45.08 o
   0  10   3    10773.46    11023.16    176.89 o
   1  10   3        1.05       44.28     21.74 o
   2  10   3     5343.02     5689.83    143.18 o
   3  10   3     1659.17     1822.85    122.70 o
   4  10   3     2626.71     2267.05    150.38 o
   5  10   3      673.92      536.65    134.43 o
   6  10   3     7669.29     8078.19    262.28 o
   7  10   3      384.63      507.14    180.42 o
   8  10   3     1392.57     1417.55    267.59 o
   9  10   3       12.37       52.85     73.10 o
  10  10   3     1254.23     1099.88    202.98 o
  11  10   3      241.45      262.32    165.24 o
 -11  11   3     1680.65     1834.85    245.86 o
 -10  11   3       62.82      113.29    101.83 o
  -9  11   3      457.59      631.72    182.01 o
  -8  11   3      734.31      912.12    162.61 o
  -7  11   3     4274.31     4760.90    582.68 o
  -6  11   3     1550.95     1735.50    172.30 o
  -5  11   3      330.15      355.60    120.34 o
  -4  11   3     4716.12     4423.59    156.75 o
  -3  11   3    10234.63     9034.84    243.79 o
  -2  11   3      147.03      167.50     48.84 o
  -1  11   3      256.84      165.91     50.49 o
   0  11   3     4513.11     4598.55    153.93 o
   1  11   3    16393.42    17202.77    249.80 o
   2  11   3     1609.82     1414.79    118.96 o
   3  11   3      269.51      127.47     51.33 o
   4  11   3     1084.31     1165.06    105.81 o
   5  11   3     4403.02     4857.38    273.89 o
   6  11   3     1665.67     1423.76    181.84 o
   7  11   3       51.68      145.81    100.47 o
   8  11   3      924.25      805.53    151.33 o
   9  11   3     2963.96     3203.25    254.82 o
  10  11   3      232.21      265.65    131.79 o
  11  11   3       36.65       94.77    103.92 o
 -10  12   3       76.74      157.44    109.66 o
  -9  12   3     1469.92     1784.51    219.52 o
  -8  12   3       28.42       64.38     74.16 o
  -7  12   3      667.72      767.72    175.77 o
  -6  12   3      298.81      425.78    175.16 o
  -5  12   3    11320.51    11477.45    180.24 o
  -4  12   3      918.92      861.26    135.52 o
  -3  12   3      699.33      813.03     68.48 o
  -2  12   3     1230.85      918.00     62.72 o
  -1  12   3     5657.06     6033.81    156.94 o
   0  12   3     2209.39     2051.80    140.72 o
   1  12   3     4054.24     4235.40    149.59 o
   2  12   3       43.06      134.02     73.28 o
   3  12   3    10262.58    10947.15    409.14 o
   4  12   3       28.60       43.75     49.56 o
   5  12   3      413.67      426.20     87.75 o
   6  12   3     1035.89     1093.65    127.38 o
   7  12   3     7811.61     8113.81    416.14 o
   8  12   3      278.11      251.89    128.35 o
   9  12   3        0.88       50.35     73.59 o
  10  12   3       36.22       83.13     99.62 o
 -10  13   3      305.88      337.38    133.09 o
  -9  13   3       66.79      131.94     94.59 o
  -8  13   3     1001.02      847.55    179.11 o
  -7  13   3      543.69      428.59     98.86 o
  -6  13   3      459.72      386.91    100.97 o
  -5  13   3     2070.31     2308.34    160.98 o
  -4  13   3     6525.32     7146.39    185.12 o
  -3  13   3      890.56      933.02    112.32 o
  -2  13   3     1143.24     1170.21    104.67 o
  -1  13   3       22.16       89.91     47.35 o
   0  13   3     7907.70     7724.94    206.24 o
   1  13   3    10229.76    10155.50    290.39 o
   2  13   3     2383.13     2471.24    143.61 o
   3  13   3      497.26      421.35     91.30 o
   4  13   3     3733.24     3991.12    216.01 o
   5  13   3      147.33      183.72    105.63 o
   6  13   3     1795.17     1713.13    154.91 o
   7  13   3       39.59      168.12     91.36 o
   8  13   3     1671.06     1583.26    227.17 o
   9  13   3      352.95      207.25    127.29 o
  10  13   3      512.12      428.10    160.54 o
  -9  14   3      221.30      165.13    121.60 o
  -8  14   3      138.16      196.22     98.78 o
  -7  14   3      190.94      184.52     98.08 o
  -6  14   3     4764.32     4728.79    345.79 o
  -5  14   3      767.92      889.42    139.75 o
  -4  14   3     1075.15     1052.89    127.56 o
  -3  14   3        2.43       76.56     60.41 o
  -2  14   3     2141.89     2201.55    142.40 o
  -1  14   3       22.75       65.36     74.89 o
   0  14   3     4220.54     3972.13    178.22 o
   1  14   3      298.46      277.69    124.53 o
   2  14   3     9736.53    10366.39    196.55 o
   3  14   3     2278.05     2372.32    189.44 o
   4  14   3     1461.90     1323.26    150.65 o
   5  14   3       42.33      114.05     64.13 o
   6  14   3     3592.86     3925.44    193.93 o
   7  14   3      254.77      248.57     90.30 o
   8  14   3     1252.52     1313.10    165.88 o
   9  14   3       52.74      141.90     94.90 o
  -9  15   3      159.49      138.48     99.09 o
  -8  15   3       99.53      161.92     86.62 o
  -7  15   3     1167.79     1380.98    175.25 o
  -6  15   3      249.63      310.89    110.35 o
  -5  15   3      476.60      569.85    132.68 o
  -4  15   3     1856.02     1931.04    136.13 o
  -3  15   3     7272.76     6302.28    328.50 o
  -2  15   3       66.57      102.76     78.83 o
  -1  15   3      143.59      100.52     74.37 o
   0  15   3     1027.99      762.79    113.41 o
   1  15   3     7923.07     7966.09    165.76 o
   2  15   3      991.08     1094.55    121.35 o
   3  15   3      887.51      678.50    119.15 o
   4  15   3      630.61      839.49    181.65 o
   5  15   3     3351.99     3528.54    199.87 o
   6  15   3      874.02     1177.61    158.15 o
   7  15   3      174.62      185.66     99.86 o
   8  15   3      155.69      203.89    108.24 o
   9  15   3     1219.84     1290.95    191.22 o
  -8  16   3       28.53       86.03     86.22 o
  -7  16   3      127.83      195.40    113.22 o
  -6  16   3       61.14      174.78     92.26 o
  -5  16   3     4405.00     4484.76    192.16 o
  -4  16   3       19.40       61.81     59.28 o
  -3  16   3      640.86      669.67    144.60 o
  -2  16   3      778.01      507.63    127.80 o
  -1  16   3     4585.63     4600.46    221.37 o
   0  16   3       73.84       88.63     94.91 o
   1  16   3      120.88      103.35     77.03 o
   2  16   3     1111.72      926.45    109.71 o
   3  16   3     2053.42     2051.43    168.00 o
   4  16   3      379.06      366.67    109.18 o
   5  16   3       68.47       74.04     59.22 o
   6  16   3       91.67      147.51     74.46 o
   7  16   3     3167.18     3547.59    170.80 o
   8  16   3       12.46      155.57     81.76 o
  -7  17   3       47.33       99.61     80.83 o
  -6  17   3      765.74      741.84    148.20 o
  -5  17   3       79.17       94.08     66.57 o
  -4  17   3     2201.25     1839.64    198.85 o
  -3  17   3      337.34      303.23    153.09 o
  -2  17   3      365.84      377.87    108.04 o
  -1  17   3       14.68       38.88     65.86 o
   0  17   3     3348.96     3198.96    196.60 o
   1  17   3     1846.93     1742.85    181.38 o
   2  17   3      435.92      298.90    100.98 o
   3  17   3       55.56       79.62     61.37 o
   4  17   3      593.16      503.39    100.59 o
   5  17   3       53.35       75.88     77.36 o
   6  17   3      950.58      816.74    119.52 o
   7  17   3        1.42      128.94     79.51 o
  -6  18   3     1688.50     1958.42    184.50 o
  -5  18   3      506.31      336.89    101.90 o
  -4  18   3      227.07      424.27    140.23 o
  -3  18   3      195.78      163.33    104.86 o
  -2  18   3      873.75      881.10    153.24 o
  -1  18   3      691.81      623.01    167.11 o
   0  18   3      704.63      541.74    146.22 o
   1  18   3       17.02      109.43    107.35 o
   2  18   3     2513.68     2966.54    222.97 o
   3  18   3      174.34      214.61    116.06 o
   4  18   3      364.03      260.04    118.60 o
   5  18   3        7.83       87.89     71.68 o
   6  18   3      871.99      957.22    155.69 o
  -5  19   3      168.67      189.80    117.28 o
  -4  19   3      143.29      202.19    117.16 o
  -3  19   3     1318.74     1202.25    179.15 o
  -2  19   3        2.46      182.45    116.67 o
  -1  19   3       19.72       60.41     71.39 o
   0  19   3      405.88      323.37    108.96 o
   1  19   3     1841.75     1637.00    190.82 o
   2  19   3      126.86      178.40    101.18 o
   3  19   3      278.28      211.60    112.33 o
   4  19   3       92.50      171.91    126.32 o
   5  19   3      728.55      655.04    165.79 o
  -4  20   3        3.71       70.68    118.22 o
  -3  20   3       76.57      132.03    114.34 o
  -2  20   3       55.33      126.60    104.97 o
  -1  20   3     1097.20     1088.08    185.44 o
   0  20   3      132.47      130.98    105.03 o
   1  20   3      186.19      187.94    100.35 o
   2  20   3      464.43      397.54    137.46 o
   3  20   3     1399.64     1490.23    205.32 o
   0  21   3      665.70      606.19    154.40 o
 -12   0   4      740.20      750.24    266.30 o
 -10   0   4     4036.45     4355.92    290.06 o
  -8   0   4    29606.52    26318.86    345.20 o
  -6   0   4     9004.36     8840.29    192.83 o
  -4   0   4    59060.02    55097.58    897.91 o
  -2   0   4     1930.59     2116.66    247.02 o
   2   0   4    13330.97    16344.14    573.53 o
   4   0   4   106273.55    98054.13   3373.63 o
   6   0   4     2649.29     2044.74    109.66 o
   8   0   4    20408.22    21573.71    533.96 o
  10   0   4      299.72      324.61    127.39 o
  12   0   4     1936.88     1867.89    326.06 o
 -13   1   4       11.55      112.06     79.89 o
 -12   1   4      109.14      140.22     79.85 o
 -11   1   4     2161.32     2522.29    203.72 o
 -10   1   4     3482.29     3419.83    344.46 o
  -9   1   4      407.96      572.96    186.19 o
  -8   1   4     3031.37     3053.43    299.04 o
  -7   1   4     6874.89     7327.04    198.85 o
  -6   1   4     6759.77     6138.16    137.10 o
  -5   1   4     2284.71     2069.20    103.04 o
  -4   1   4     6209.87     6357.77    101.53 o
  -3   1   4    29602.98    27473.99    135.30 o
  -2   1   4    99064.28    97490.77   1073.25 o
  -1   1   4    23068.93    22738.23    179.69 o
   0   1   4    10350.48    14112.10    983.10 o
   1   1   4    33118.97    32323.29    337.66 o
   2   1   4    11083.88    10907.41    265.22 o
   3   1   4    13345.76    14033.65    221.95 o
   4   1   4      163.63      209.53     58.38 o
   5   1   4    38617.58    41087.90    247.54 o
   6   1   4    14294.17    13612.66    190.74 o
   7   1   4     2331.60     2147.79    101.02 o
   8   1   4     1265.95     1111.81    108.22 o
   9   1   4     3507.06     3438.12    141.05 o
  10   1   4     4960.14     5153.54    170.38 o
  11   1   4      926.99     1017.59    129.83 o
  12   1   4        1.11       94.78     75.94 o
 -13   2   4     1314.93     1298.23    178.52 o
 -12   2   4        5.08       79.91     80.47 o
 -11   2   4      115.77       84.32     68.92 o
 -10   2   4        5.45      255.14    128.20 o
  -8   2   4      104.16      186.45    104.30 o
  -7   2   4     2123.54     1600.19    117.82 o
  -6   2   4     1330.59      856.82     93.36 o
  -4   2   4      451.88      303.93     67.05 o
  -3   2   4     5627.31     5697.61    101.14 o
  -2   2   4    38462.95    36418.26    537.51 o
   0   2   4     1209.67     1970.12    287.87 o
   1   2   4    15422.66    14069.87    142.37 o
   2   2   4     2113.34     2630.02     73.74 o
   3   2   4    99420.81   101081.44   3469.51 o
   4   2   4      902.47      936.26     77.15 o
   5   2   4     8505.61     9047.10    223.93 o
   6   2   4      299.28      482.94     92.72 o
   7   2   4     9955.94     9602.28    229.42 o
   8   2   4      103.54      100.40     53.39 o
   9   2   4     4817.13     4760.07    169.04 o
  10   2   4       17.81       75.96     62.74 o
  11   2   4     3500.77     3653.95    160.81 o
  12   2   4       15.52       54.81     66.55 o
 -13   3   4       62.13       95.79     87.63 o
 -12   3   4       63.38       46.26     56.90 o
 -11   3   4     3599.44     3879.73    210.02 o
 -10   3   4     4982.96     4398.75    192.16 o
  -9   3   4      158.45      234.22    179.10 o
  -8   3   4     6559.08     5300.94    168.55 o
  -7   3   4     6615.27     6383.74    263.49 o
  -6   3   4    11681.45    11993.60    275.32 o
  -5   3   4     1290.10     1692.02     94.60 o
  -4   3   4      554.80      561.84     76.41 o
  -3   3   4    30025.55    29975.18    367.71 o
  -2   3   4    42781.65    45767.79    755.92 o
  -1   3   4    22598.93    24481.73    135.53 o
   0   3   4    10045.45    10323.02    954.49 o
   1   3   4    17295.97    19085.48    139.83 o
   2   3   4    42906.56    45805.90   1352.31 o
   3   3   4     8644.50     8025.90    758.06 o
   4   3   4     2215.98     1739.59    176.27 o
   5   3   4    10800.06    10797.88    446.26 o
   6   3   4     4152.20     4222.88    119.49 o
   7   3   4      809.85      809.10     91.25 o
   8   3   4       18.70      135.85     68.73 o
   9   3   4     3197.88     3431.03    146.91 o
  10   3   4     4450.95     5099.62    180.09 o
  11   3   4     1018.41     1076.59    126.73 o
  12   3   4       41.07       80.32     64.11 o
 -13   4   4       10.43      156.25    108.27 o
 -12   4   4     1685.52     1644.86    172.81 o
 -11   4   4      637.77      549.71    141.36 o
 -10   4   4     4270.27     4337.90    202.82 o
  -9   4   4      193.69      386.96    109.88 o
  -8   4   4    16883.13    16395.72    381.90 o
  -7   4   4     3089.26     2035.02    193.82 o
  -6   4   4     4727.98     3974.82    156.43 o
  -5   4   4       86.77      135.62     66.21 o
  -4   4   4    37898.00    36408.82    435.96 o
  -3   4   4     6833.29     7546.23    287.84 o
  -2   4   4    26431.06    27115.64    162.98 o
  -1   4   4     1499.36     1848.50     72.29 o
   0   4   4    49862.13    66689.61    631.08 o
   1   4   4    21595.73    24105.90    108.91 o
   2   4   4     7425.61     6692.04    215.67 o
   3   4   4     1558.39     1755.55    101.89 o
   4   4   4    75936.55    73450.91   2910.03 o
   5   4   4     1400.30     1081.79    135.64 o
   6   4   4      487.62      477.49    126.60 o
   7   4   4       23.22       68.63     68.33 o
   8   4   4    14290.07    15206.60    766.88 o
   9   4   4       28.12       88.31     54.36 o
  10   4   4      370.28      283.17    102.21 o
  11   4   4      364.13      319.19    105.63 o
  12   4   4     1871.85     1791.60    169.75 o
 -12   5   4      801.19      737.32    166.47 o
 -11   5   4     3363.42     3843.27    239.76 o
 -10   5   4     1729.70     2003.07    155.54 o
  -9   5   4     1392.95     1605.24    159.66 o
  -8   5   4     1032.55     1166.59    119.73 o
  -7   5   4     5112.13     5868.57    217.69 o
  -6   5   4     8323.31     8311.86    152.84 o
  -5   5   4     4389.55     3441.36    108.16 o
  -4   5   4    15938.84    17925.92    553.19 o
  -3   5   4    27621.50    28627.29    180.93 o
  -2   5   4    22794.49    22798.82    160.32 o
  -1   5   4     2936.49     3490.23     77.27 o
   0   5   4     3926.55     4292.22    276.41 o
   1   5   4    46638.46    44488.26    199.54 o
   2   5   4    24122.38    23295.02    411.39 o
   3   5   4     9334.23     9741.22    554.61 o
   4   5   4      766.83      660.88     86.63 o
   5   5   4    18078.90    18195.78   1217.15 o
   6   5   4     4719.55     4343.02    412.38 o
   7   5   4     7165.48     6792.36    229.27 o
   8   5   4     2659.31     2907.39    224.97 o
   9   5   4     4684.95     4806.25    424.43 o
  10   5   4     4058.90     4457.20    181.26 o
  11   5   4      215.62      235.39    101.88 o
  12   5   4      123.70      164.91    110.08 o
 -12   6   4       67.93      138.09    131.09 o
 -11   6   4       48.51      196.46    129.45 o
 -10   6   4       82.92      152.85    118.62 o
  -9   6   4    14044.10    14807.31    391.02 o
  -8   6   4       32.01      152.44     96.69 o
  -7   6   4     1236.77      848.89    235.65 o
  -6   6   4      173.22      150.60     74.89 o
  -5   6   4    31890.63    34995.18    414.53 o
  -4   6   4     3115.61     2799.92     95.55 o
  -3   6   4     4762.17     4358.22    104.70 o
  -2   6   4     2462.00     2149.65     78.23 o
  -1   6   4    29952.77    28371.08    153.24 o
   0   6   4      295.27      340.32     50.44 o
   1   6   4    33305.02    35719.92   1279.08 o
   2   6   4      522.33      739.02     93.76 o
   3   6   4    53164.02    52423.24   3199.13 o
   4   6   4      302.87      484.94    119.53 o
   5   6   4     3730.37     3701.82    172.61 o
   6   6   4      226.05      263.68     96.16 o
   7   6   4     8307.18     7557.42    840.88 o
   8   6   4      264.27      324.56    149.39 o
   9   6   4     2647.12     2728.16    211.40 o
  10   6   4      197.78      360.24    109.18 o
  11   6   4     2645.94     2904.59    240.86 o
  12   6   4       27.42      131.68    118.95 o
 -12   7   4      194.26      344.04    174.19 o
 -11   7   4     1233.16      986.26    185.16 o
 -10   7   4     3203.33     2843.26    237.85 o
  -9   7   4       13.62       69.19     73.49 o
  -8   7   4     3914.26     3385.90    218.88 o
  -7   7   4     6582.42     6366.36    222.80 o
  -6   7   4    10716.07    11327.64    249.63 o
  -5   7   4       41.05       75.93     59.55 o
  -4   7   4     1784.38     1712.95     78.78 o
  -3   7   4    23571.22    24218.24    224.31 o
  -2   7   4    17630.98    18749.01    111.06 o
  -1   7   4    11081.80    10938.75    130.72 o
   0   7   4      542.12      430.40     37.97 o
   1   7   4    16065.00    15674.78    505.69 o
   2   7   4    21273.54    21217.19    192.75 o
   3   7   4     1518.78     1759.55    127.72 o
   4   7   4     2641.83     2625.41    148.90 o
   5   7   4    11711.83    11978.06    628.81 o
   6   7   4    11855.44    12374.85    801.83 o
   7   7   4     1417.23     1512.14    150.59 o
   8   7   4       13.46       34.35     62.58 o
   9   7   4     1143.75     1412.28    241.38 o
  10   7   4     3716.59     3901.43    252.79 o
  11   7   4      807.08      956.67    208.90 o
  12   7   4      119.56      120.85    125.82 o
 -12   8   4     1602.92     1816.49    267.79 o
 -11   8   4      125.01      173.36    110.52 o
 -10   8   4     1085.07      977.38    197.80 o
  -9   8   4      141.51      190.74    102.33 o
  -8   8   4     5447.56     5953.79    275.28 o
  -7   8   4     1327.59     1452.42    214.89 o
  -6   8   4     3233.90     2939.36    203.71 o
  -5   8   4       20.79      244.51    120.90 o
  -4   8   4    22280.29    21220.03    212.75 o
  -3   8   4       96.36      272.26     70.71 o
  -2   8   4    12389.81    12772.16    198.21 o
  -1   8   4     5658.19     5958.42    203.46 o
   0   8   4    49716.21    53482.94    994.91 o
   1   8   4     5308.45     6204.94    155.83 o
   2   8   4     3503.05     3147.85    137.66 o
   3   8   4      538.80      380.44     75.53 o
   4   8   4    36196.05    38262.16   1760.43 o
   5   8   4     1589.56     1744.82    181.94 o
   6   8   4     1295.40     1261.40    235.96 o
   7   8   4      283.99      381.63    163.32 o
   8   8   4     7695.66     8146.36    810.76 o
   9   8   4      496.85      243.51    104.99 o
  10   8   4      219.19      200.96    131.45 o
  11   8   4      214.26      181.17    131.05 o
 -12   9   4      970.88     1226.87    323.00 o
 -11   9   4     2338.50     2378.11    258.58 o
 -10   9   4      445.24      535.13    181.51 o
  -9   9   4      108.70      193.67    109.62 o
  -8   9   4      109.52      221.71    132.42 o
  -7   9   4     7384.05     8033.70    264.12 o
  -6   9   4     3390.37     3423.29    181.65 o
  -5   9   4     2472.16     2437.30    185.11 o
  -4   9   4     1948.49     2269.58    123.48 o
  -3   9   4    15469.62    16120.81    373.83 o
  -2   9   4    12243.66    13404.20    352.03 o
  -1   9   4      812.94      691.74     62.68 o
   0   9   4     1446.93     1178.61    122.69 o
   1   9   4     5238.21     5954.95    115.92 o
   2   9   4    10384.48    11938.74    268.16 o
   3   9   4     1508.57     1580.94    105.03 o
   4   9   4      272.87      297.23    112.43 o
   5   9   4    20530.53    21363.88    771.71 o
   6   9   4     8648.53     8756.40   1047.77 o
   7   9   4     6588.29     6597.07    261.88 o
   8   9   4      450.99      331.63    129.71 o
   9   9   4      722.06      843.64    172.95 o
  10   9   4      377.12      411.21    158.41 o
  11   9   4      215.80      274.13    129.78 o
 -11  10   4        3.90      228.63    163.05 o
 -10  10   4        4.21      154.44    138.83 o
  -9  10   4     4207.65     4507.91    261.57 o
  -8  10   4      170.25      221.33    144.05 o
  -7  10   4     1164.72      961.32    163.46 o
  -6  10   4       26.90      103.15     75.67 o
  -5  10   4    15890.76    16980.91    395.54 o
  -4  10   4     1537.32     1692.00     82.19 o
  -3  10   4     1611.16     1960.43     79.62 o
  -2  10   4     4372.16     5347.93    132.51 o
  -1  10   4    20486.33    20617.18    199.07 o
   0  10   4       28.33       86.18     38.11 o
   1  10   4     2091.22     1933.26     44.59 o
   2  10   4      382.08      278.10     77.71 o
   3  10   4    14163.69    14298.50    220.64 o
   4  10   4      435.69      384.65     97.57 o
   5  10   4     3460.89     3381.57    174.32 o
   6  10   4      105.43      214.99    142.24 o
   7  10   4     4791.62     4917.14    578.47 o
   8  10   4      537.14      614.59    139.19 o
   9  10   4      775.39      757.11    130.57 o
  10  10   4       95.59      131.24    129.95 o
  11  10   4     1184.68     1105.11    224.91 o
 -11  11   4     1068.59     1115.17    234.43 o
 -10  11   4     1727.35     1568.57    219.87 o
  -9  11   4        6.22      113.68    102.90 o
  -8  11   4     1389.50     1422.90    172.13 o
  -7  11   4     3633.32     4065.86    234.78 o
  -6  11   4     7575.29     8588.66    268.94 o
  -5  11   4       14.49      110.03     87.24 o
  -4  11   4      290.07      224.34     61.26 o
  -3  11   4     5853.96     5110.21    124.37 o
  -2  11   4    10458.91    11241.15    320.75 o
  -1  11   4     2289.61     2201.95    107.21 o
   0  11   4    14610.41    15550.61    128.48 o
   1  11   4     5701.77     5284.84    249.02 o
   2  11   4    13217.28    13402.73    195.74 o
   3  11   4     1213.47     1200.50    122.41 o
   4  11   4      470.43      255.15     90.01 o
   5  11   4      840.70      906.24    140.00 o
   6  11   4     6847.90     6767.49    360.01 o
   7  11   4      156.85      147.85    101.99 o
   8  11   4       47.87      127.31    119.94 o
   9  11   4      531.82      355.89    143.83 o
  10  11   4     1764.71     1641.80    221.24 o
 -10  12   4      801.54      743.04    208.68 o
  -9  12   4      247.57      220.57    128.79 o
  -8  12   4     2433.10     2507.78    240.63 o
  -7  12   4       31.18      128.21     97.71 o
  -6  12   4     4014.82     4124.06    210.12 o
  -5  12   4       17.17       99.61     63.89 o
  -4  12   4     9726.22     9917.97    188.03 o
  -3  12   4     3344.58     3172.30    160.77 o
  -2  12   4      923.46     1157.51     78.42 o
  -1  12   4     1748.95     1539.64    138.97 o
   0  12   4    26010.98    30078.25    543.98 o
   1  12   4        7.92       68.72     55.33 o
   2  12   4      665.16      719.42     94.21 o
   3  12   4     1392.96     1351.68    115.63 o
   4  12   4     3806.85     3461.80    234.93 o
   5  12   4        2.74      100.25     66.90 o
   6  12   4      522.30      413.73    111.91 o
   7  12   4      272.69      227.52    222.25 o
   8  12   4     3844.07     4352.76    265.82 o
   9  12   4       57.17       88.03     86.45 o
  10  12   4       43.79       71.38     88.92 o
 -10  13   4      189.13      214.31    142.84 o
  -9  13   4       33.10       77.67     76.87 o
  -8  13   4      154.81      210.53    122.25 o
  -7  13   4     3707.88     3650.17    228.80 o
  -6  13   4     1437.74     1244.17    134.90 o
  -5  13   4     1147.69      922.73    120.13 o
  -4  13   4     1336.42     1527.27    134.52 o
  -3  13   4     3862.49     3641.45    146.16 o
  -2  13   4     3935.07     3802.89    166.44 o
  -1  13   4     4219.57     4214.22    107.36 o
   0  13   4      436.52      415.48     88.91 o
   1  13   4     5950.73     6536.98    215.91 o
   2  13   4      672.75      711.74    126.82 o
   3  13   4      658.17      555.90     95.93 o
   4  13   4      963.09      794.76    104.13 o
   5  13   4     4870.63     4854.48    159.28 o
   6  13   4     4785.52     5131.18    286.86 o
   7  13   4     1778.09     1792.41    159.55 o
   8  13   4        2.01       50.17     79.83 o
   9  13   4      777.05      649.62    155.51 o
  10  13   4      133.43      275.30    166.75 o
  -9  14   4      886.71      805.26    180.89 o
  -8  14   4      112.44      107.98     78.08 o
  -7  14   4      397.23      427.61    123.60 o
  -6  14   4       33.20      101.77     62.65 o
  -5  14   4     6934.26     6995.44    354.75 o
  -4  14   4     1380.64     1397.78    136.34 o
  -3  14   4      610.28      606.68    100.03 o
  -2  14   4       89.37      303.34     85.09 o
  -1  14   4    14550.43    14700.05    243.73 o
   0  14   4      161.42      268.44     86.58 o
   1  14   4     1172.13      821.81     91.44 o
   2  14   4      158.08      110.75     78.69 o
   3  14   4     3892.60     3987.20    165.43 o
   4  14   4      881.00      757.07    106.93 o
   5  14   4     2766.57     2747.33    145.09 o
   6  14   4      274.32      265.31     87.32 o
   7  14   4     3572.94     3523.28    211.83 o
   8  14   4      167.53      146.42    103.59 o
   9  14   4      291.05      345.77    124.35 o
  -9  15   4        1.76       75.26     89.01 o
  -8  15   4      147.42      178.55     89.84 o
  -7  15   4     1375.77     1567.53    159.08 o
  -6  15   4     3613.02     4140.13    189.29 o
  -5  15   4      103.31      160.85     82.59 o
  -4  15   4      897.16      899.15    112.08 o
  -3  15   4     1133.65      947.65    107.18 o
  -2  15   4     6421.18     6949.31    248.51 o
  -1  15   4       29.46       76.42     71.25 o
   0  15   4     2128.59     2018.10    112.64 o
   1  15   4     1510.08     1817.88    127.57 o
   2  15   4     3294.75     3175.80    145.19 o
   3  15   4      727.10      705.62    125.63 o
   4  15   4       95.46      183.07     85.05 o
   5  15   4     1244.45     1335.45    136.15 o
   6  15   4     5390.51     6116.10    191.12 o
   7  15   4      621.10      757.89    116.99 o
   8  15   4      406.08      534.48    155.38 o
  -8  16   4      646.24      529.43    105.73 o
  -7  16   4      112.01      205.35    107.89 o
  -6  16   4     1534.26     1556.68    163.83 o
  -5  16   4      221.17      134.45     76.16 o
  -4  16   4     1939.76     1853.34    153.51 o
  -3  16   4        4.68      110.97     98.53 o
  -2  16   4      270.49      340.10    123.91 o
  -1  16   4      240.16      139.20     96.59 o
   0  16   4     6207.50     6170.42    301.56 o
   1  16   4       18.57       60.74     72.29 o
   2  16   4      285.21      286.42     89.06 o
   3  16   4      199.48      207.29     92.59 o
   4  16   4     2968.13     2998.82    154.20 o
   5  16   4      364.49      318.63    101.64 o
   6  16   4      235.92      277.49     99.33 o
   7  16   4      489.40      540.98    128.63 o
   8  16   4     1154.64     1260.33    141.84 o
  -7  17   4     1574.28     1648.52    169.44 o
  -6  17   4      575.28      591.44    137.38 o
  -5  17   4       14.69       87.75     70.30 o
  -4  17   4       20.86      119.47     76.49 o
  -3  17   4     1145.94      831.64    182.21 o
  -2  17   4      796.83      824.37    158.98 o
  -1  17   4      467.36      378.71    132.39 o
   0  17   4       94.45       99.75     83.98 o
   1  17   4     4913.31     5366.71    256.89 o
   2  17   4      447.41      255.45    111.27 o
   3  17   4      615.80      540.05     91.12 o
   4  17   4      211.99      141.51     74.22 o
   5  17   4      934.60      854.33    130.30 o
   6  17   4      523.15      563.68    141.01 o
   7  17   4      293.03      362.05    109.59 o
  -6  18   4        6.15       90.37     68.97 o
  -5  18   4     1931.60     1744.55    149.73 o
  -4  18   4      209.01      208.97    117.57 o
  -3  18   4       96.56      103.02     96.20 o
  -2  18   4       24.44       67.06     66.88 o
  -1  18   4     3072.97     2981.36    208.83 o
   0  18   4      243.37      437.29    131.50 o
   1  18   4      624.35      630.80    170.08 o
   2  18   4      194.20      141.48    103.89 o
   3  18   4      915.19      918.70    175.05 o
   4  18   4      469.03      297.39    101.49 o
   5  18   4      289.52      175.09     87.87 o
   6  18   4       28.86       69.10     71.55 o
  -5  19   4        0.48      139.07    108.83 o
  -4  19   4      355.42      332.39    140.24 o
  -3  19   4      363.86      423.53    162.63 o
  -2  19   4     1686.46     1645.76    194.73 o
  -1  19   4       34.72      142.64    102.28 o
   0  19   4       65.55      116.44     98.49 o
   1  19   4      232.90      267.70    128.40 o
   2  19   4     1128.42     1140.16    193.76 o
   3  19   4        3.81      163.32    116.89 o
   4  19   4       19.08      104.88    100.04 o
   5  19   4      126.11      170.97    111.67 o
  -4  20   4      745.42      699.27    165.77 o
  -3  20   4       30.30      102.48     76.92 o
  -2  20   4       80.01      112.64     86.72 o
  -1  20   4       14.05      115.47    115.72 o
   0  20   4     1585.28     1672.72    207.94 o
   1  20   4        8.52      108.62     92.46 o
   2  20   4      362.43      215.30    111.37 o
   3  20   4      119.15      157.71    123.13 o
 -13   0   5      317.49      322.05    183.96 o
 -11   0   5     3976.28     3952.71    318.84 o
  -9   0   5    11164.13    10569.74    292.97 o
  -7   0   5     8975.91     9618.44    259.56 o
  -5   0   5    16092.60    13942.42    190.85 o
  -3   0   5    13399.85    12457.52    136.38 o
  -1   0   5    30538.11    28806.36    522.50 o
   3   0   5    33577.43    31731.79    519.85 o
   5   0   5    39680.36    41695.88   1580.37 o
   7   0   5     1086.40     1197.43    145.80 o
   9   0   5    13053.23    14124.33    365.48 o
  11   0   5      547.12      543.66    157.22 o
 -13   1   5      295.32      346.46    132.30 o
 -12   1   5       62.04      115.04    104.05 o
 -11   1   5     1117.72     1149.77    184.07 o
 -10   1   5     6682.92     6652.05    369.93 o
  -9   1   5     5336.70     4986.63    253.58 o
  -8   1   5       35.90      258.67    137.83 o
  -7   1   5     3226.54     3094.96    143.53 o
  -6   1   5    12574.71    12513.81    265.36 o
  -5   1   5    22321.07    19876.32    206.84 o
  -4   1   5     3172.13     3107.14    105.15 o
  -3   1   5      419.79      568.05     75.17 o
  -2   1   5    37637.97    35201.86    369.51 o
  -1   1   5    14863.51    15881.99    114.46 o
   0   1   5    31622.40    36655.11    383.71 o
   1   1   5    57418.22    54798.50    532.60 o
   2   1   5    31948.11    31653.19    286.51 o
   3   1   5    87581.39    88450.20    772.00 o
   4   1   5     1698.41     2567.59    113.15 o
   5   1   5     1548.69     1678.76     82.09 o
   6   1   5    15753.63    15016.87    219.88 o
   7   1   5     5548.59     5272.47    133.11 o
   8   1   5     6175.21     5900.34    147.69 o
   9   1   5     1151.82     1108.04    104.33 o
  10   1   5     3608.97     3488.76    139.26 o
  11   1   5     2585.12     2444.36    142.90 o
  12   1   5      299.84      284.09     93.71 o
 -13   2   5        0.09       94.26     75.30 o
 -12   2   5     3111.06     3139.53    190.39 o
 -11   2   5       18.60      287.17    146.76 o
 -10   2   5        4.98      118.61     96.59 o
  -9   2   5       89.21      366.34    137.00 o
  -7   2   5      532.31      335.52     72.68 o
  -6   2   5      592.40      452.42     66.10 o
  -5   2   5       21.83       27.21     42.48 o
  -3   2   5     7573.18     7393.65    105.70 o
  -2   2   5     5853.75     6299.20    100.70 o
  -1   2   5    16608.28    19022.56    283.74 o
   0   2   5    29719.76    30131.17    445.84 o
   1   2   5      300.02      301.77     28.00 o
   2   2   5    19358.84    20627.41    422.81 o
   3   2   5      292.25      314.65     59.62 o
   4   2   5    81543.70    89356.05   1083.08 o
   5   2   5       55.09       74.76     34.61 o
   6   2   5     3717.79     3650.28     98.77 o
   7   2   5      588.17      581.58     79.90 o
   8   2   5    18252.37    17885.90    183.20 o
   9   2   5        1.94       66.72     46.37 o
  10   2   5     2085.32     2183.12    203.45 o
  11   2   5       78.11      142.11     83.48 o
  12   2   5     1085.06     1274.49    135.04 o
 -13   3   5      354.20      358.34    138.15 o
 -12   3   5       52.78       84.15     85.75 o
 -11   3   5     1550.79     1698.68    153.84 o
 -10   3   5     6400.08     6812.20    245.64 o
  -9   3   5     4231.31     3951.60    207.11 o
  -8   3   5      303.77      423.73    137.41 o
  -7   3   5     2120.08     2518.33    133.05 o
  -6   3   5     5881.38     6399.15    130.91 o
  -5   3   5    28924.48    27410.96    261.24 o
  -4   3   5     1140.93     1036.22     83.05 o
  -3   3   5    33298.46    34556.06    295.34 o
  -2   3   5    52091.72    49399.21   2015.65 o
  -1   3   5      529.27      991.96    115.01 o
   0   3   5    12816.38    14436.43   1293.51 o
   1   3   5     3745.00     4347.57     71.20 o
   2   3   5    31316.13    32165.95    243.98 o
   3   3   5    48204.17    47063.91   1154.01 o
   4   3   5     7586.74     8359.72    525.53 o
   5   3   5      117.98      306.47     94.23 o
   6   3   5     6916.42     6805.97    137.79 o
   7   3   5     7000.69     7052.18    148.05 o
   8   3   5     1525.50     1356.38    100.87 o
   9   3   5      853.61      960.83    103.99 o
  10   3   5     2094.19     2145.48    121.49 o
  11   3   5     2131.66     2206.98    139.98 o
  12   3   5      238.73      216.97     91.12 o
 -13   4   5      781.42      698.38    146.93 o
 -12   4   5       98.77      198.88    114.80 o
 -11   4   5     4145.69     4216.76    210.55 o
 -10   4   5      197.01      274.38     99.45 o
  -9   4   5     8627.34     8564.57    225.74 o
  -8   4   5       13.33      193.98     99.05 o
  -7   4   5     8173.78     7846.45    333.95 o
  -6   4   5      576.49      869.31    112.39 o
  -5   4   5    17604.26    16549.93    243.82 o
  -4   4   5      620.07     1057.91     84.11 o
  -3   4   5   130998.08   136860.31   1530.21 o
  -2   4   5      742.54     1072.67     99.29 o
  -1   4   5    17766.61    20406.28    108.75 o
   0   4   5      107.05      183.55     43.33 o
   1   4   5    39721.54    40746.87    236.95 o
   2   4   5     1286.88     1549.81     95.83 o
   3   4   5    15417.03    14874.76    466.92 o
   4   4   5     5566.62     5286.96    402.44 o
   5   4   5    14797.97    14182.46    688.29 o
   6   4   5     1239.61     1148.87    135.15 o
   7   4   5      943.77      862.55    125.20 o
   8   4   5        4.18       90.94     77.70 o
   9   4   5     8700.67     9325.00    190.01 o
  10   4   5       65.11      124.19     76.02 o
  11   4   5      357.52      278.16     91.15 o
  12   4   5        2.83      111.60    111.36 o
 -12   5   5      289.93      253.25    115.95 o
 -11   5   5     1570.42     1771.54    181.73 o
 -10   5   5     6793.67     7191.24    272.57 o
  -9   5   5     3078.28     3748.17    208.01 o
  -8   5   5       87.24      115.35     67.12 o
  -7   5   5     2931.15     2365.33    173.68 o
  -6   5   5     8157.61     8011.65    176.32 o
  -5   5   5     7319.54     6847.53    141.08 o
  -4   5   5     8905.06     9643.33    169.19 o
  -3   5   5    18784.35    20262.39    298.70 o
  -2   5   5    37044.88    39689.02    191.97 o
  -1   5   5    26389.39    34497.22    724.22 o
   0   5   5    24669.42    26300.94    631.50 o
   1   5   5    28645.82    28740.55    203.68 o
   2   5   5    23118.15    21844.33    223.74 o
   3   5   5    31239.67    33374.41    784.76 o
   4   5   5      183.95      184.95     75.69 o
   5   5   5       87.71       85.85     80.39 o
   6   5   5     8447.56     8205.42    637.60 o
   7   5   5     4637.21     4939.18    214.88 o
   8   5   5     4014.97     4000.80    357.61 o
   9   5   5       10.62       81.19     54.28 o
  10   5   5     3263.56     3631.39    198.43 o
  11   5   5     1815.86     1926.11    255.79 o
  12   5   5      235.40      269.88    162.23 o
 -12   6   5     2530.65     2515.74    257.92 o
 -11   6   5      119.61      183.06    122.06 o
 -10   6   5        3.03       47.24     87.58 o
  -9   6   5      191.17      284.03    108.15 o
  -8   6   5    20320.64    20106.42    459.22 o
  -7   6   5      431.36      222.02    117.03 o
  -6   6   5       46.01       71.29     64.31 o
  -5   6   5     2399.06     2181.10    132.51 o
  -4   6   5    23803.75    24184.87    513.70 o
  -3   6   5     6058.09     5796.52    111.25 o
  -2   6   5      907.68     1014.68     67.47 o
  -1   6   5      654.96      724.63     58.29 o
   0   6   5    62246.82    66142.60    591.98 o
   1   6   5      184.52      281.59     61.01 o
   2   6   5    10739.13    10471.66    164.11 o
   3   6   5       27.10      112.76     76.35 o
   4   6   5    45851.03    45341.54   3445.33 o
   5   6   5      108.06      166.23     91.27 o
   6   6   5     4176.48     4249.61    349.40 o
   7   6   5     1440.37     1450.01    173.99 o
   8   6   5    10265.68    10139.69    615.63 o
   9   6   5       79.89      151.71    115.52 o
  10   6   5     2374.62     2260.64    193.81 o
  11   6   5      954.56      918.36    180.30 o
  12   6   5     1596.41     1476.74    206.87 o
 -12   7   5      137.48      303.22    175.84 o
 -11   7   5      324.41      244.41    136.93 o
 -10   7   5     2573.89     2369.56    219.72 o
  -9   7   5     1511.98     1372.83    181.31 o
  -8   7   5      517.16      379.05    138.60 o
  -7   7   5     2549.54     2253.00    170.58 o
  -6   7   5     9403.67    10515.81    217.22 o
  -5   7   5    17061.98    17332.02    227.75 o
  -4   7   5      792.11      964.55     81.68 o
  -3   7   5     7422.59     7289.56    110.26 o
  -2   7   5    20742.89    19336.95    127.65 o
  -1   7   5    20075.53    23010.95    154.92 o
   0   7   5      207.51      226.63     43.23 o
   1   7   5    12898.96    12821.37    331.09 o
   2   7   5    15171.28    14735.14    172.00 o
   3   7   5    37671.91    37007.14   1074.15 o
   4   7   5     4527.21     4439.33    397.06 o
   5   7   5      708.94      572.89    126.49 o
   6   7   5     9440.47     8459.73    859.74 o
   7   7   5     7845.90     7824.02    236.18 o
   8   7   5      510.55      496.63    140.62 o
   9   7   5      652.17      641.41    145.10 o
  10   7   5      952.50     1171.69    230.18 o
  11   7   5     2423.60     2741.35    241.16 o
  12   7   5      426.36      426.81    170.35 o
 -12   8   5       54.55      161.72    128.14 o
 -11   8   5     1283.98     1300.86    211.57 o
 -10   8   5       40.71       72.41     90.00 o
  -9   8   5     2105.59     1968.23    195.51 o
  -8   8   5      127.56      261.35    119.10 o
  -7   8   5    10360.16    11165.93    480.25 o
  -6   8   5     2689.14     2740.20    174.86 o
  -5   8   5     6977.86     6823.21    200.24 o
  -4   8   5     1509.48     1557.91    118.66 o
  -3   8   5    23736.87    25516.73    204.96 o
  -2   8   5     4585.50     4501.08     90.76 o
  -1   8   5    15985.34    17221.95    154.50 o
   0   8   5     2971.32     3210.93    133.59 o
   1   8   5    29102.57    33240.96    960.22 o
   2   8   5      185.77      215.99     56.90 o
   3   8   5     3658.10     4281.86    181.68 o
   4   8   5     1365.89     1383.84    140.54 o
   5   8   5    45666.66    44653.22   1924.37 o
   6   8   5        5.12      145.07    105.15 o
   7   8   5     1266.13     1172.39    174.21 o
   8   8   5      284.81      281.36    132.52 o
   9   8   5     2886.95     3086.12    221.44 o
  10   8   5       16.64      113.85    107.36 o
  11   8   5      200.71      197.53    125.46 o
 -12   9   5       48.21      197.42    155.11 o
 -11   9   5      901.89     1017.26    242.65 o
 -10   9   5     2841.50     3084.29    242.75 o
  -9   9   5     1264.99     1060.86    177.96 o
  -8   9   5       56.53      125.88     96.21 o
  -7   9   5     3481.05     3199.60    208.98 o
  -6   9   5     7661.25     8762.91    349.68 o
  -5   9   5     3484.36     3768.56    149.39 o
  -4   9   5       27.20       56.29     53.97 o
  -3   9   5      559.84      846.42     70.44 o
  -2   9   5    24707.44    24932.80    200.23 o
  -1   9   5    15739.93    17011.56    309.23 o
   0   9   5    10341.08     9680.85    215.34 o
   1   9   5      790.93      850.98     79.09 o
   2   9   5     9001.37     9493.89    377.96 o
   3   9   5     7632.10     7185.73    229.94 o
   4   9   5      208.03      190.70     73.13 o
   5   9   5       36.82      141.64     95.04 o
   6   9   5    17467.35    18039.32   1600.25 o
   7   9   5     3618.97     3979.81    243.60 o
   8   9   5      908.54      671.68    143.03 o
   9   9   5      317.29      323.81    152.44 o
  10   9   5     1342.14     1171.79    189.98 o
  11   9   5     1611.00     1552.75    239.03 o
 -11  10   5      353.46      241.96    140.91 o
 -10  10   5        4.14      148.55    104.20 o
  -9  10   5      317.32      429.21    173.42 o
  -8  10   5     8645.65     9667.23    309.67 o
  -7  10   5       14.29      192.51    130.89 o
  -6  10   5      672.85      642.01    126.87 o
  -5  10   5      137.07      240.51     84.35 o
  -4  10   5    13378.81    13663.29    136.36 o
  -3  10   5       18.50      218.13     60.87 o
  -2  10   5     1389.41     1267.04     81.69 o
  -1  10   5     5230.37     5546.36    143.39 o
   0  10   5    16567.43    17089.73    182.76 o
   1  10   5     2135.25     1820.15     92.40 o
   2  10   5      762.95      771.78     94.14 o
   3  10   5      371.21      282.89     76.38 o
   4  10   5    15053.27    15105.61    364.46 o
   5  10   5      186.07      250.19    130.31 o
   6  10   5     3058.82     2795.80    205.75 o
   7  10   5     1128.81      978.75    157.99 o
   8  10   5     2627.82     2659.72    393.70 o
   9  10   5       56.03       62.92     84.36 o
  10  10   5      723.51      698.90    204.11 o
  11  10   5      276.99      274.46    176.88 o
 -11  11   5      489.24      558.67    182.63 o
 -10  11   5      647.86      695.16    190.43 o
  -9  11   5     1229.41     1248.74    213.42 o
  -8  11   5       75.92      121.89     95.17 o
  -7  11   5     2285.91     2312.97    246.77 o
  -6  11   5     5756.62     6078.37    226.35 o
  -5  11   5    10797.08    11763.55    264.55 o
  -4  11   5        5.98       64.68     37.77 o
  -3  11   5     2705.57     2370.86    118.48 o
  -2  11   5     9924.37     9881.70    438.47 o
  -1  11   5    12529.03    13319.11    423.95 o
   0  11   5      116.81      143.23     48.48 o
   1  11   5     1110.31      776.35     92.67 o
   2  11   5     4485.53     4614.65    160.89 o
   3  11   5     4712.93     4634.82    123.45 o
   4  11   5     1536.51     1451.85    118.48 o
   5  11   5     1039.67     1012.11    135.35 o
   6  11   5     4005.09     3860.42    229.30 o
   7  11   5     3673.29     3550.11    577.79 o
   8  11   5      347.21      369.36    127.56 o
   9  11   5      258.70      250.44    123.95 o
  10  11   5      391.56      405.38    168.56 o
 -10  12   5       51.27      161.21    132.63 o
  -9  12   5     1022.26      991.12    171.18 o
  -8  12   5      223.51      358.15    175.84 o
  -7  12   5     4174.37     4117.33    209.86 o
  -6  12   5     1018.81      846.16    173.33 o
  -5  12   5     3038.11     2933.05    153.90 o
  -4  12   5      816.32      847.80     79.87 o
  -3  12   5     7108.47     7302.63    138.94 o
  -2  12   5       53.98      142.14     56.76 o
  -1  12   5     7639.53     7718.03    166.05 o
   0  12   5      248.48      359.48     84.26 o
   1  12   5    17249.65    20073.59    439.80 o
   2  12   5      107.91       96.76     54.50 o
   3  12   5     1144.72     1082.19    101.47 o
   4  12   5      857.72      923.40    102.82 o
   5  12   5    13049.42    14078.79    264.24 o
   6  12   5      209.79      236.11    100.30 o
   7  12   5      388.90      347.68    116.61 o
   8  12   5      327.63      428.61    165.54 o
   9  12   5     2412.45     2316.02    255.22 o
  10  12   5       30.03       63.68    118.62 o
 -10  13   5     1102.52      953.34    207.44 o
  -9  13   5      257.73      224.91    139.31 o
  -8  13   5      106.74      127.74     95.19 o
  -7  13   5     1250.82     1270.58    332.73 o
  -6  13   5     5024.29     4771.79    171.48 o
  -5  13   5      336.93      259.75     77.55 o
  -4  13   5      175.82      116.27     55.83 o
  -3  13   5     1816.03     1760.21    123.82 o
  -2  13   5    10136.05     9879.32    172.56 o
  -1  13   5     8815.05     9717.65    196.32 o
   0  13   5     1328.91     1205.49     97.18 o
   1  13   5      657.35      429.80    107.44 o
   2  13   5     5033.33     5286.83    165.27 o
   3  13   5      305.43      352.85     74.74 o
   4  13   5     1568.90     1624.32    106.68 o
   5  13   5      421.24      475.93     97.33 o
   6  13   5     6247.19     6407.16    331.99 o
   7  13   5     1080.09     1142.13    151.46 o
   8  13   5      490.11      489.17    131.94 o
   9  13   5        6.99       94.63    100.48 o
  -9  14   5       42.72      117.38     91.97 o
  -8  14   5     2820.73     3097.04    186.45 o
  -7  14   5      112.26      154.72     83.34 o
  -6  14   5      487.90      431.86    112.19 o
  -5  14   5      121.04      193.69     94.77 o
  -4  14   5     8024.23     7921.24    233.90 o
  -3  14   5      672.03      621.32    105.10 o
  -2  14   5      307.48      254.39     64.70 o
  -1  14   5     2269.12     2346.09    109.77 o
   0  14   5    13283.53    12527.74    234.34 o
   1  14   5     1001.27     1017.03    107.16 o
   2  14   5      129.30      134.72     72.48 o
   3  14   5      424.89      442.41     99.59 o
   4  14   5     5016.79     5399.73    187.90 o
   5  14   5      232.20      591.41    123.26 o
   6  14   5     1869.00     1627.76    149.18 o
   7  14   5       21.74       97.14     76.83 o
   8  14   5      896.16     1024.27    169.79 o
   9  14   5      186.05      238.41    106.36 o
  -9  15   5      411.74      709.80    159.12 o
  -8  15   5        6.83       99.76     76.86 o
  -7  15   5      984.03     1138.80    138.11 o
  -6  15   5     1748.72     1865.28    288.03 o
  -5  15   5     1984.47     2040.16    147.52 o
  -4  15   5        0.56       61.22     58.47 o
  -3  15   5      722.33      699.32    103.38 o
  -2  15   5     2362.08     2270.99    203.66 o
  -1  15   5     5940.72     5915.48    220.27 o
   0  15   5     1280.60      952.46    119.38 o
   1  15   5     2543.07     2332.88    131.68 o
   2  15   5      639.07      533.69     95.70 o
   3  15   5     4933.05     4689.53    182.74 o
   4  15   5      197.54      294.46    101.77 o
   5  15   5      437.35      538.94    111.16 o
   6  15   5     1835.97     2069.12    158.61 o
   7  15   5     1774.92     1848.40    159.75 o
   8  15   5      151.55      117.64     74.56 o
  -8  16   5      101.11      163.75    113.06 o
  -7  16   5     2105.95     1990.35    174.42 o
  -6  16   5        7.47       79.48     71.77 o
  -5  16   5     1013.15      939.52    142.42 o
  -4  16   5      247.01      167.13     82.27 o
  -3  16   5     2889.57     2955.56    295.39 o
  -2  16   5      379.33      309.08    125.81 o
  -1  16   5      470.20      390.35    102.05 o
   0  16   5      268.36      211.69    118.99 o
   1  16   5     2711.86     2596.74    224.27 o
   2  16   5        7.21       41.19     47.28 o
   3  16   5      548.65      402.58    102.20 o
   4  16   5      170.34       86.52     73.89 o
   5  16   5     4680.68     4811.59    175.46 o
   6  16   5       47.90      160.05     69.99 o
   7  16   5      318.73      263.26     85.46 o
   8  16   5      189.18      248.10     90.23 o
  -7  17   5      685.39      800.63    155.11 o
  -6  17   5     2151.46     1974.72    142.78 o
  -5  17   5      328.31      256.01     86.25 o
  -4  17   5       34.74       45.12     58.35 o
  -3  17   5      243.37      184.28    115.86 o
  -2  17   5     3023.63     3060.10    212.35 o
  -1  17   5     1771.07     1693.64    192.87 o
   0  17   5      384.56      199.40    104.48 o
   1  17   5       90.69      228.45    134.75 o
   2  17   5     1148.75     1125.45    150.10 o
   3  17   5       47.91       77.11     65.42 o
   4  17   5      279.99      184.82     72.67 o
   5  17   5      134.48      138.07     90.38 o
   6  17   5     2411.57     2436.49    190.40 o
   7  17   5      437.13      404.13    112.30 o
  -6  18   5       25.41      132.99     75.86 o
  -5  18   5       16.25       43.98     59.87 o
  -4  18   5     1744.62     1509.90    193.62 o
  -3  18   5      534.02      455.07    143.01 o
  -2  18   5       47.03      103.40     87.86 o
  -1  18   5       84.40      283.19    126.87 o
   0  18   5     5781.21     6222.08    245.71 o
   1  18   5       19.76      146.80    123.61 o
   2  18   5      132.06      128.83     94.34 o
   3  18   5        5.65       80.95     82.15 o
   4  18   5     1065.02      923.87    117.55 o
   5  18   5      134.21      128.22     86.41 o
   6  18   5      564.23      419.59    121.30 o
  -5  19   5      469.12      533.74    159.21 o
  -4  19   5        0.04       61.17     69.61 o
  -3  19   5      148.01      246.03    129.12 o
  -2  19   5      700.46      762.65    160.81 o
  -1  19   5     1469.35     1356.59    155.66 o
   0  19   5      157.33      100.44     97.69 o
   1  19   5      717.64      621.49    149.73 o
   2  19   5      206.22      163.21     94.19 o
   3  19   5     1557.43     1358.32    199.43 o
   4  19   5        8.16      129.39     93.56 o
   5  19   5       56.57      145.75    112.75 o
  -3  20   5     1192.65     1045.79    169.37 o
  -2  20   5      187.81      152.78     96.61 o
  -1  20   5      383.23      318.03    120.14 o
   0  20   5      406.08      345.83    133.68 o
   1  20   5      683.92      553.86    170.36 o
   2  20   5       63.02      180.38    120.06 o
   3  20   5       74.89       94.36     85.32 o
 -12   0   6     1659.84     1660.40    333.18 o
 -10   0   6     4349.79     3763.40    258.45 o
  -8   0   6    10401.85    12287.55    308.20 o
  -6   0   6    32097.21    31870.35    295.58 o
  -4   0   6     3053.01     2865.18     90.17 o
  -2   0   6     7907.29     7404.48    369.78 o
   0   0   6    99619.34   110875.87   1047.29 o
   2   0   6    35292.94    34420.65    143.60 o
   4   0   6    11818.18    13189.08    622.48 o
   6   0   6    18840.14    18292.65    769.66 o
   8   0   6     3516.60     3779.92    352.23 o
  10   0   6     8640.63     8086.45    405.72 o
  12   0   6      201.35      282.55    143.58 o
 -13   1   6      400.80      371.99    141.47 o
 -12   1   6     1102.61     1053.18    197.75 o
 -11   1   6       59.23       92.32     97.43 o
 -10   1   6     1881.63     1973.04    176.42 o
  -9   1   6     7871.80     8197.69    218.30 o
  -8   1   6     1971.11     1792.96    141.52 o
  -7   1   6      375.60      510.84     79.20 o
  -6   1   6    10835.98     9397.33    152.27 o
  -5   1   6    10411.34    10443.40    175.35 o
  -4   1   6    23705.78    21282.22    187.05 o
  -3   1   6     1178.86     1193.60     77.63 o
  -2   1   6      322.75      302.35     36.40 o
  -1   1   6    35632.81    38934.91    420.39 o
   0   1   6    32706.15    35303.78    414.97 o
   1   1   6    20115.27    17831.16    192.31 o
   2   1   6    67657.63    65785.22    422.96 o
   3   1   6    59866.69    58440.09    519.46 o
   4   1   6    19411.68    18970.86    416.53 o
   5   1   6      572.96      499.69     61.50 o
   6   1   6      167.69      129.45     45.76 o
   7   1   6    11532.89    12018.08    255.48 o
   8   1   6     9163.91     9144.32    167.35 o
   9   1   6     1377.23     1568.83    126.85 o
  10   1   6      485.38      521.92    101.21 o
  11   1   6     1302.45     1259.03    118.62 o
  12   1   6     1493.10     1595.23    160.18 o
 -13   2   6        1.77       47.16     68.53 o
 -12   2   6       14.43      147.92     84.69 o
 -11   2   6     8688.18     9261.41    277.16 o
 -10   2   6       26.47       90.68     74.47 o
  -9   2   6       79.20       38.03     61.58 o
  -8   2   6       10.68      106.87     86.46 o
  -7   2   6     9604.57     8711.70    181.47 o
  -6   2   6      619.84      794.04    123.10 o
  -5   2   6      208.10      160.36     56.41 o
  -4   2   6     4026.23     4368.77    135.03 o
  -3   2   6   146739.31   139005.36   1585.13 o
  -2   2   6      607.83      611.18     49.01 o
  -1   2   6     1956.25     2235.35     69.59 o
   0   2   6      427.64      359.28     47.87 o
   1   2   6   100778.75    92097.81    560.47 o
   2   2   6       88.57      111.63     29.92 o
   3   2   6    11970.82    11965.05    135.97 o
   4   2   6    10097.76    11772.54    157.08 o
   5   2   6    30636.40    31650.29    244.85 o
   6   2   6       19.11       61.17     47.81 o
   7   2   6     3424.12     3553.68    163.47 o
   8   2   6       20.18      111.84     53.89 o
   9   2   6     7293.73     8106.52    181.39 o
  10   2   6        0.53      128.61     64.19 o
  11   2   6      532.62      394.26     99.20 o
  12   2   6       81.54      135.43     78.45 o
 -13   3   6      674.54      832.42    160.43 o
 -12   3   6     2450.27     2874.30    206.43 o
 -11   3   6       15.57       84.65     62.72 o
 -10   3   6     2491.94     2743.11    205.62 o
  -9   3   6     5994.25     5436.96    181.39 o
  -8   3   6     1687.44     1390.90    151.47 o
  -7   3   6      194.87      154.47     72.08 o
  -6   3   6     2576.07     2553.01    122.59 o
  -4   3   6    18622.49    16290.77    357.31 o
  -3   3   6     3055.75     3234.45    107.53 o
  -2   3   6     7553.26     7000.18    218.58 o
  -1   3   6     2345.42     2786.38     96.14 o
   0   3   6    14154.50    17002.09    405.33 o
   1   3   6     3157.84     2998.15     64.61 o
   2   3   6    28479.65    26468.68    173.64 o
   3   3   6    23354.29    21531.33    294.09 o
   4   3   6    12682.43    13482.34    318.46 o
   5   3   6     1207.62     1569.16     84.72 o
   6   3   6       72.15       65.15     37.89 o
   7   3   6    10121.26    10195.00    156.95 o
   8   3   6     5980.35     6059.10    210.17 o
   9   3   6      988.46      830.67     97.77 o
  10   3   6      727.36      869.84    122.15 o
  11   3   6      835.74      791.36    111.72 o
  12   3   6     1537.09     1738.97    168.37 o
 -13   4   6       28.33      117.51    104.95 o
 -12   4   6     2783.25     2955.83    220.09 o
 -11   4   6      176.55      170.27    101.36 o
 -10   4   6     3782.08     3454.83    172.30 o
  -9   4   6      397.83      380.68    144.11 o
  -8   4   6     3765.44     3870.46    161.22 o
  -7   4   6       54.33      105.86     77.19 o
  -6   4   6    23343.83    22395.96    191.58 o
  -5   4   6       11.78      181.21     78.38 o
  -4   4   6    30010.25    27515.34    174.14 o
  -3   4   6      286.81      397.84     52.56 o
  -2   4   6    12925.93    12732.15    143.45 o
  -1   4   6     8801.13    10754.66    173.60 o
   0   4   6    36264.06    37259.42    534.92 o
   1   4   6     2925.78     3176.81     83.28 o
   2   4   6    73526.03    71630.37    470.23 o
   3   4   6      128.47      332.96     35.70 o
   4   4   6     3581.33     3923.64    139.35 o
   5   4   6       28.42       47.54     29.44 o
   6   4   6    13063.97    13077.33    247.51 o
   7   4   6      835.66      863.08    106.15 o
   8   4   6     2356.16     2268.58    119.15 o
   9   4   6      186.12      139.21     71.71 o
  10   4   6     5566.93     5695.92    253.64 o
  11   4   6       85.09      100.80     75.75 o
  12   4   6      104.02      173.44    159.50 o
 -12   5   6      303.32      409.56    136.52 o
 -11   5   6        1.82      121.37     90.06 o
 -10   5   6     2535.71     2627.74    171.19 o
  -9   5   6     4320.83     3940.42    156.63 o
  -8   5   6     2333.40     2524.30    160.80 o
  -7   5   6      940.25     1109.49    134.02 o
  -6   5   6     9674.91     8608.65    202.20 o
  -5   5   6    33223.27    32730.55    264.38 o
  -4   5   6     5198.74     4348.18    292.61 o
  -3   5   6       23.01      130.56     96.41 o
  -2   5   6     1082.85     1028.33    108.29 o
  -1   5   6    42633.92    45876.80    755.30 o
   0   5   6    16317.20    15516.80    496.28 o
   1   5   6    28264.95    28379.91    143.89 o
   2   5   6     4270.49     4513.31    102.68 o
   3   5   6    14761.91    14287.34    208.19 o
   4   5   6    10290.49     9364.73    161.11 o
   5   5   6     1640.77     1576.78    180.73 o
   6   5   6     3392.19     3212.56    220.97 o
   7   5   6    10670.68    10774.34    227.39 o
   8   5   6     7431.74     7768.29    176.35 o
   9   5   6      505.92      510.99    106.86 o
  10   5   6      135.56      151.30     82.34 o
  11   5   6     1529.46     1360.91    190.58 o
  12   5   6      886.06      642.69    169.31 o
 -12   6   6        5.77      116.41    122.49 o
 -11   6   6     3966.20     3999.54    452.42 o
 -10   6   6       15.96      193.18     98.47 o
  -9   6   6       42.88       78.87     61.29 o
  -8   6   6       74.16       66.34     75.22 o
  -7   6   6    13159.43    13995.02    367.65 o
  -6   6   6     3021.62     2645.31    150.93 o
  -5   6   6      115.72       56.16     57.85 o
  -4   6   6       47.87       43.46     31.79 o
  -3   6   6    46200.57    50168.25    333.68 o
  -2   6   6      337.59      310.23     50.58 o
  -1   6   6     3097.06     3734.72     89.07 o
   0   6   6      109.32      310.10     60.21 o
   1   6   6    24007.41    25344.64    156.22 o
   2   6   6     2021.43     2370.85    125.00 o
   3   6   6     1470.32     1500.46    111.65 o
   4   6   6     1837.44     2021.08    215.91 o
   5   6   6    26608.62    28319.13    745.79 o
   6   6   6      976.30      857.77    123.34 o
   7   6   6     2936.55     2570.04    178.93 o
   8   6   6      607.33      550.88    103.27 o
   9   6   6     8789.23    10017.72    324.17 o
  10   6   6       30.76      119.51     98.46 o
  11   6   6      552.86      423.04    143.66 o
  12   6   6       87.56       78.46     93.93 o
 -12   7   6     1190.63     1378.71    235.41 o
 -11   7   6        0.94      119.75    126.86 o
 -10   7   6     1620.09     1550.81    188.69 o
  -9   7   6     2612.25     2313.85    187.54 o
  -8   7   6     3271.71     3309.85    231.61 o
  -7   7   6      863.42      816.22    115.06 o
  -6   7   6     2154.79     2469.18    175.94 o
  -5   7   6     4620.37     4777.00    147.67 o
  -4   7   6     4260.28     4287.61    125.89 o
  -3   7   6     1768.21     1859.30     97.47 o
  -2   7   6     4034.96     4657.73    100.97 o
  -1   7   6    25662.44    29816.45    164.34 o
   0   7   6    15974.83    16914.71    116.15 o
   1   7   6       73.49       60.89     40.85 o
   2   7   6    10797.52    11032.81    181.88 o
   3   7   6    21304.91    22235.89    327.50 o
   4   7   6    21022.05    20582.79    997.65 o
   5   7   6      208.57      274.56    119.22 o
   6   7   6       63.39      155.53     80.01 o
   7   7   6     4257.34     3738.01    185.79 o
   8   7   6     4122.98     3766.13    222.32 o
   9   7   6     1793.85     1847.74    221.29 o
  10   7   6     1766.37     1817.49    197.55 o
  11   7   6     1267.44     1387.28    210.44 o
 -12   8   6     1124.33     1037.08    214.11 o
 -11   8   6      231.56      225.68    147.05 o
 -10   8   6     1763.96     1754.10    195.77 o
  -9   8   6      109.80       22.28     77.66 o
  -8   8   6     4654.86     4637.85    253.28 o
  -7   8   6      102.23      179.94     95.87 o
  -6   8   6     8891.70     8453.76    264.29 o
  -5   8   6     1032.61      906.81     90.83 o
  -4   8   6     5879.10     5278.75    135.13 o
  -3   8   6     3043.50     3397.50    109.91 o
  -2   8   6    30231.69    31737.07    403.76 o
  -1   8   6     1155.39     1206.05     72.15 o
   0   8   6    24699.53    25375.84    330.69 o
   1   8   6     1442.15     1605.69     84.14 o
   2   8   6    24845.93    27343.20    514.09 o
   3   8   6     1085.41      959.58     85.52 o
   4   8   6     8258.45     7903.96    396.88 o
   5   8   6     1666.98     1683.64    278.14 o
   6   8   6    13624.77    13510.25   1371.88 o
   7   8   6      652.25      519.98    141.00 o
   8   8   6     1055.13      791.12    134.94 o
   9   8   6      166.70      135.33    111.81 o
  10   8   6     4139.09     4373.28    271.13 o
  11   8   6       19.60      231.85    133.94 o
 -11   9   6       25.24       52.68     80.18 o
 -10   9   6      520.11      678.25    182.63 o
  -9   9   6     3051.93     2791.20    218.77 o
  -8   9   6     2117.35     2354.75    187.28 o
  -7   9   6      718.83      580.58    139.14 o
  -6   9   6     5932.71     5175.88    238.50 o
  -5   9   6    10582.17    10233.96    165.40 o
  -4   9   6     1961.88     1961.40    106.87 o
  -3   9   6     1251.06     1408.29     83.22 o
  -2   9   6      405.57      389.13     64.29 o
  -1   9   6    20730.49    20993.08    296.20 o
   0   9   6    11557.92    14224.34    292.78 o
   1   9   6     3537.90     3466.03    115.82 o
   2   9   6      924.71      870.78     86.63 o
   3   9   6    14605.55    14403.22    516.75 o
   4   9   6    15550.06    16822.94    235.16 o
   5   9   6      230.85      246.59    104.90 o
   6   9   6     1375.44     1461.90    189.71 o
   7   9   6     5323.06     5701.10    442.41 o
   8   9   6     1032.19     1127.82    176.39 o
   9   9   6      404.50      431.99    243.94 o
  10   9   6       20.51      124.07    107.03 o
  11   9   6     1458.32     1700.43    249.90 o
 -11  10   6     1624.78     1564.98    387.81 o
 -10  10   6       77.35      152.95    117.76 o
  -9  10   6        1.76      190.34    130.35 o
  -8  10   6       36.50      155.15    128.15 o
  -7  10   6    11662.09    12311.48    299.29 o
  -6  10   6     2810.13     2211.84    185.16 o
  -5  10   6      119.66       84.10     49.82 o
  -4  10   6      140.73       86.46     41.19 o
  -3  10   6    32770.25    35176.78    242.10 o
  -2  10   6      668.04      878.67     83.47 o
  -1  10   6      196.26      201.00     51.92 o
   0  10   6      591.99      508.39     91.70 o
   1  10   6     7178.21     7235.10    196.79 o
   2  10   6     1577.87     1641.09     99.22 o
   3  10   6     2195.68     2377.15    180.54 o
   4  10   6     4348.86     4058.79    264.08 o
   5  10   6    20122.87    21198.22    438.16 o
   6  10   6      558.53      516.90    116.21 o
   7  10   6      803.86      581.39    123.63 o
   8  10   6       12.97       60.39     78.80 o
   9  10   6     1792.87     1898.49    229.77 o
  10  10   6        5.80      158.44    132.91 o
  11  10   6      531.17      397.73    158.50 o
 -11  11   6       90.55      155.46    141.55 o
 -10  11   6      798.69      765.34    186.77 o
  -9  11   6     1329.46     1085.35    179.10 o
  -8  11   6     2271.40     2272.82    232.19 o
  -7  11   6       47.78       71.82     80.21 o
  -6  11   6      437.98      353.38    125.81 o
  -5  11   6     1832.95     1963.89    116.53 o
  -4  11   6     5425.40     5599.78    118.91 o
  -3  11   6     1294.92     1323.66     93.15 o
  -2  11   6    19143.54    20445.94    863.04 o
  -1  11   6    20466.57    20646.31   1020.88 o
   0  11   6    16579.58    16779.32    389.64 o
   1  11   6     1021.68      796.24     86.19 o
   2  11   6     1742.76     1588.09    106.11 o
   3  11   6     1952.95     1782.30    106.14 o
   4  11   6     8380.10     7754.10    297.62 o
   5  11   6      203.64      251.18     93.20 o
   6  11   6       54.91      124.50     97.25 o
   7  11   6     1315.50     1056.52    232.39 o
   8  11   6     1914.40     1743.65    180.52 o
   9  11   6      232.29      170.05    131.01 o
  10  11   6      528.50      539.33    162.82 o
 -10  12   6      944.70      787.42    218.38 o
  -9  12   6        3.67       91.76    115.49 o
  -8  12   6     2758.99     2924.82    272.26 o
  -7  12   6       71.07      273.36    120.25 o
  -6  12   6     3580.67     3664.13    237.30 o
  -5  12   6       43.45       52.68     47.73 o
  -4  12   6     2475.90     2259.06     95.94 o
  -3  12   6     1999.19     2069.31    104.94 o
  -2  12   6    16483.44    18159.14    220.22 o
  -1  12   6      459.67      577.50     90.67 o
   0  12   6     4406.79     4536.46    265.08 o
   1  12   6      739.44      604.42     99.51 o
   2  12   6     3463.15     3140.49    136.78 o
   3  12   6      166.63       97.14     51.84 o
   4  12   6     2855.36     2970.20    130.13 o
   5  12   6      209.34      336.68     95.65 o
   6  12   6     6342.96     6915.38    375.76 o
   7  12   6       15.08       62.52     61.41 o
   8  12   6      666.66      583.20    164.76 o
   9  12   6      103.35      113.76    116.27 o
  10  12   6     2210.98     2175.60    250.49 o
 -10  13   6      105.98      213.79    156.68 o
  -9  13   6     1883.53     1953.06    208.17 o
  -8  13   6      906.60      944.57    189.40 o
  -7  13   6      462.84      371.95    205.02 o
  -6  13   6     3285.39     3220.77    206.96 o
  -5  13   6     3621.54     3629.76    142.63 o
  -4  13   6      738.28      842.04    115.77 o
  -3  13   6      429.66      270.93     64.77 o
  -2  13   6      768.57      874.99     88.31 o
  -1  13   6     8183.14     8246.57    169.03 o
   0  13   6      358.22      434.26     78.37 o
   1  13   6      319.02      160.22     63.47 o
   2  13   6      536.41      352.65     77.27 o
   3  13   6     5342.47     5075.31    264.13 o
   4  13   6     3489.20     4003.65    205.81 o
   5  13   6      758.80      805.64    137.33 o
   6  13   6      451.66      603.12    111.64 o
   7  13   6     3321.50     3424.36    214.86 o
   8  13   6     1048.67     1128.52    154.56 o
   9  13   6      164.03      199.24    133.28 o
  -9  14   6        1.32      122.79    226.76 o
  -8  14   6       36.33      187.00    105.49 o
  -7  14   6     4483.13     4658.46    188.68 o
  -6  14   6      430.84      391.27    104.74 o
  -5  14   6       19.93       67.21     59.63 o
  -4  14   6       73.57      119.24     67.46 o
  -3  14   6     8543.91     8663.66    297.28 o
  -2  14   6      120.77      120.30     57.25 o
  -1  14   6       49.12       62.32     50.61 o
   0  14   6      916.48      798.37    118.30 o
   1  14   6     2094.57     2403.77    125.86 o
   2  14   6      797.40      646.25    104.30 o
   3  14   6     1034.04      917.30    111.06 o
   4  14   6       37.46      142.91     91.71 o
   5  14   6    12093.01    11814.03    292.86 o
   6  14   6      204.05      330.94     96.37 o
   7  14   6      409.95      341.11    111.18 o
   8  14   6      173.65      157.18     85.94 o
   9  14   6     1005.59      978.44    148.36 o
  -9  15   6      384.24      354.70    123.04 o
  -8  15   6     1197.13     1213.26    156.59 o
  -7  15   6        6.35       95.90     79.38 o
  -6  15   6     1300.90     1348.28    158.61 o
  -5  15   6      215.21      184.09     73.16 o
  -4  15   6     3056.57     2895.95    161.95 o
  -3  15   6      100.37      143.30     76.82 o
  -2  15   6     2105.79     1736.99    185.57 o
  -1  15   6     5121.86     5080.27    195.06 o
   0  15   6     2042.76     1863.35     94.38 o
   1  15   6      934.79      761.02    118.93 o
   2  15   6      616.56      512.87     84.77 o
   3  15   6     2238.71     2033.83    156.11 o
   4  15   6     5009.61     4850.71    294.13 o
   5  15   6      476.37      721.09    133.59 o
   6  15   6     1171.83     1118.10    138.73 o
   7  15   6      105.16      173.65     88.49 o
   8  15   6      935.90     1081.71    146.15 o
  -8  16   6     1272.00     1316.05    174.00 o
  -7  16   6      139.66      200.22    102.47 o
  -6  16   6      889.07      957.34    135.90 o
  -5  16   6      130.52      146.96     77.30 o
  -4  16   6      718.80      676.47    102.27 o
  -3  16   6      310.92      186.79     82.78 o
  -2  16   6     4689.15     4469.65    344.23 o
  -1  16   6       38.35       35.10     58.05 o
   0  16   6     1344.97      952.55    154.52 o
   1  16   6      514.70      450.77    108.39 o
   2  16   6     3011.69     2808.74    144.26 o
   3  16   6       20.91       50.25     56.49 o
   4  16   6     1016.39     1022.88    126.44 o
   5  16   6      512.06      627.78    138.80 o
   6  16   6     3397.91     3654.57    384.13 o
   7  16   6       33.09       95.88     73.23 o
   8  16   6      122.80      175.31     89.71 o
  -7  17   6        9.19      158.81     91.34 o
  -6  17   6      257.08      301.11     97.55 o
  -5  17   6     1278.66     1173.36    124.66 o
  -4  17   6       71.72       77.66     69.41 o
  -3  17   6       35.13       53.70    101.42 o
  -2  17   6      526.05      643.33    203.73 o
  -1  17   6     7159.47     6539.38    221.49 o
   0  17   6      564.00      562.31    125.94 o
   1  17   6      207.10      187.59     90.81 o
   2  17   6      106.36      112.12     71.24 o
   3  17   6     1073.01      958.54    129.26 o
   4  17   6      252.89      308.04    106.26 o
   5  17   6      182.11      104.85     81.87 o
   6  17   6       17.94      148.17     94.72 o
   7  17   6      838.98      912.09    146.75 o
  -6  18   6       25.41      101.54     73.40 o
  -5  18   6        7.16       29.87     47.29 o
  -4  18   6        5.17       93.70    101.54 o
  -3  18   6     1852.40     1619.22    177.96 o
  -2  18   6      188.31      172.08    101.49 o
  -1  18   6      246.83      226.76    153.15 o
   0  18   6      615.61      610.31    147.56 o
   1  18   6     1559.13     1772.69    201.41 o
   2  18   6      452.25      372.99    128.21 o
   3  18   6       34.65       39.43     63.51 o
   4  18   6       32.18       61.45     52.45 o
   5  18   6     1640.04     1510.64    159.32 o
   6  18   6       26.79       72.42     69.64 o
  -5  19   6      271.85      242.68    159.69 o
  -4  19   6     1035.03     1028.45    183.76 o
  -3  19   6       21.06       45.82     69.39 o
  -2  19   6      167.32      172.79    166.13 o
  -1  19   6      472.01      380.53    161.48 o
   0  19   6      540.33      514.21    133.25 o
   1  19   6        0.84      118.22    102.43 o
   2  19   6      275.43      233.69    110.31 o
   3  19   6      568.13      557.89    155.96 o
   4  19   6      981.06     1139.00    281.30 o
   5  19   6       89.39      120.01     99.33 o
  -3  20   6       68.97      111.23    140.65 o
  -2  20   6      876.07      776.86    273.73 o
  -1  20   6        5.67       70.07    171.57 o
   0  20   6      402.59      182.73    125.60 o
   1  20   6      197.30      120.33    210.95 o
   2  20   6      756.93      572.17    232.28 o
   3  20   6      369.09      314.44    269.52 o
 -13   0   7     1146.61     1391.68    355.77 o
 -11   0   7     3638.96     3049.53    250.63 o
  -9   0   7     2693.60     2431.99    270.03 o
  -5   0   7     3448.37     2596.12    114.08 o
  -3   0   7      805.19      804.34     86.09 o
  -1   0   7   106310.06   105429.19   1131.81 o
   1   0   7   109567.09   103170.31   1095.26 o
   3   0   7    59596.75    64883.59   1043.24 o
   5   0   7     5185.42     5988.59    274.46 o
   7   0   7    25644.58    25414.29    873.55 o
   9   0   7     2449.08     2298.03    154.85 o
  11   0   7     3298.57     3311.70    221.73 o
 -13   1   7      492.46      551.05    162.56 o
 -12   1   7     2880.86     2959.87    228.66 o
 -11   1   7      986.97      885.17    157.38 o
 -10   1   7       21.16       50.00     61.76 o
  -9   1   7     1260.03     1264.54    237.18 o
  -8   1   7     2515.44     2361.13    131.91 o
  -7   1   7     3190.78     2997.29    154.77 o
  -6   1   7        1.69       36.76     40.98 o
  -5   1   7     1510.34     1192.12     81.72 o
  -4   1   7    21244.20    18263.79    195.61 o
  -3   1   7    13705.22    13297.68    462.11 o
  -2   1   7    13304.40    12589.66    358.14 o
  -1   1   7    16416.46    15782.49    140.48 o
   0   1   7    72351.07    71536.41    635.74 o
   1   1   7    45023.20    49590.05   1741.14 o
   2   1   7    29819.26    28301.72    168.56 o
   3   1   7     6525.26     6786.41    105.56 o
   4   1   7     3615.32     3284.83     72.99 o
   5   1   7     7518.34     6759.54    221.27 o
   6   1   7      644.99      758.78     76.00 o
   7   1   7     3940.98     3737.06    130.04 o
   8   1   7    10276.35    10913.29    198.42 o
   9   1   7     3766.79     4044.36    134.88 o
  10   1   7      584.44      565.36     90.63 o
  11   1   7      378.58      384.60     96.53 o
  12   1   7     1771.26     1875.70    157.57 o
 -13   2   7      121.07      136.97     99.84 o
 -12   2   7       96.45      123.25    122.20 o
 -11   2   7      113.62      207.46    113.07 o
 -10   2   7     6969.01     6957.04    219.11 o
  -9   2   7       89.77       81.42     73.00 o
  -8   2   7       73.52      189.87     84.67 o
  -7   2   7      790.08      599.43    104.27 o
  -5   2   7      218.50      286.96     69.75 o
  -4   2   7       39.24      129.11     51.59 o
  -3   2   7     7475.56     8097.35    179.92 o
  -2   2   7    36745.48    38614.32    179.09 o
  -1   2   7      617.21      783.40    115.39 o
   0   2   7      443.11      746.63     55.03 o
   1   2   7     4206.88     3727.31     91.31 o
   2   2   7    38191.15    40135.95    145.77 o
   3   2   7      863.03     1219.42     56.09 o
   4   2   7       59.42      126.36     51.90 o
   5   2   7      541.37      406.77     57.65 o
   6   2   7    22210.10    23527.03    652.97 o
   7   2   7        3.58      121.71     57.07 o
   8   2   7     1560.36     1859.34    104.15 o
   9   2   7       64.76      111.10     59.42 o
  10   2   7     6044.13     6502.01    170.78 o
  11   2   7        4.24       92.63     66.80 o
  12   2   7      633.38      690.02    115.22 o
 -13   3   7      579.69      659.03    139.84 o
 -12   3   7     2275.22     2591.00    300.67 o
 -11   3   7     1099.95     1241.60    177.26 o
 -10   3   7        2.42       69.05     87.76 o
  -9   3   7     1148.12     1254.03    163.77 o
  -8   3   7     2092.53     2061.14    135.66 o
  -7   3   7     7525.93     7166.78    237.62 o
  -6   3   7       40.98       39.66     57.09 o
  -5   3   7    23115.78    21515.90    165.03 o
  -4   3   7    37692.67    37320.71   2488.85 o
  -3   3   7    11890.73    10851.05    281.45 o
  -2   3   7     4468.52     4547.14    190.74 o
  -1   3   7     5123.07     4204.33    142.31 o
   0   3   7    13385.03    15882.69    469.34 o
   1   3   7    39631.38    38067.54    243.58 o
   2   3   7     3106.44     2864.86     58.26 o
   3   3   7    46350.18    45285.67    299.83 o
   4   3   7    10058.47    11202.17    139.52 o
   5   3   7    13906.96    14820.75    190.52 o
   6   3   7       43.65       77.06     44.75 o
   7   3   7     1593.03     1634.93    120.69 o
   8   3   7     4832.49     5353.04    233.50 o
   9   3   7     2306.31     2334.07    199.77 o
  10   3   7      835.89      762.04    127.90 o
  11   3   7      246.34      260.38     99.54 o
  12   3   7     1470.84     1615.79    272.16 o
 -13   4   7      958.53     1258.41    196.30 o
 -12   4   7       62.28      159.36     92.86 o
 -11   4   7     3587.66     3739.08    208.63 o
 -10   4   7      110.20      221.05    125.30 o
  -9   4   7     1957.14     1897.18    165.14 o
  -8   4   7      615.28      551.42     94.86 o
  -7   4   7     7017.27     7207.16    186.40 o
  -6   4   7      908.77     1362.50    221.43 o
  -5   4   7    38084.09    33994.27    314.09 o
  -4   4   7    15283.66    15340.28    218.56 o
  -3   4   7    22428.96    22838.92    313.77 o
  -2   4   7      257.62      484.49     84.67 o
  -1   4   7    19504.12    20977.65    382.40 o
   0   4   7    47904.48    45695.59    672.84 o
   1   4   7    51296.36    51071.66    274.70 o
   2   4   7      342.75      420.11     44.00 o
   3   4   7    26775.12    27612.40    398.72 o
   4   4   7      481.43      441.42     43.61 o
   5   4   7     6243.41     6241.73    151.54 o
   6   4   7      289.53      471.56     73.39 o
   7   4   7    13325.91    13668.20    322.80 o
   8   4   7       20.44       84.56     58.89 o
   9   4   7     1452.44     1324.81    124.04 o
  10   4   7       11.34      106.07     73.53 o
  11   4   7     1998.98     1911.41    196.53 o
  12   4   7       91.91       97.10    118.50 o
 -12   5   7     2521.63     2659.19    202.84 o
 -11   5   7     1120.48     1132.68    152.56 o
 -10   5   7        5.41       88.81     68.25 o
  -9   5   7      713.95      827.78    187.77 o
  -8   5   7     3428.20     3189.27    155.32 o
  -7   5   7      701.13      762.28    122.34 o
  -6   5   7     4339.01     4680.23    159.08 o
  -5   5   7     7565.67     6873.58    123.86 o
  -4   5   7    29559.78    30299.00   1614.06 o
  -3   5   7    24431.62    25213.89    259.29 o
  -2   5   7     1920.56     2161.72     93.82 o
  -1   5   7    34879.90    38129.86    601.43 o
   0   5   7    22826.71    22272.69    196.67 o
   1   5   7    17715.11    17073.63    157.76 o
   2   5   7      161.00      138.50     33.92 o
   3   5   7     7856.64     7502.12     61.93 o
   4   5   7    10940.31     9822.64    295.75 o
   5   5   7     1726.78     1683.81     65.13 o
   6   5   7     1259.45     1411.61     86.55 o
   7   5   7     1717.32     1527.38    112.38 o
   8   5   7     7401.96     8112.26    247.38 o
   9   5   7     3069.61     3370.31    140.36 o
  10   5   7      286.39      251.54    114.61 o
  11   5   7      204.49      197.93    113.85 o
  12   5   7     1126.31     1049.95    227.67 o
 -12   6   7        2.98       53.59    109.66 o
 -11   6   7      294.18      163.07     79.76 o
 -10   6   7     5361.25     6047.22    212.00 o
  -9   6   7       90.68      145.35     85.80 o
  -8   6   7      127.07      100.40     70.37 o
  -7   6   7      498.47      272.89     91.05 o
  -6   6   7    18084.33    16892.19    331.29 o
  -5   6   7      770.17      873.30    117.31 o
  -4   6   7        4.26       17.21     36.47 o
  -3   6   7     1431.12     1705.85    136.12 o
  -2   6   7    33774.11    38553.71    212.75 o
  -1   6   7      220.17      258.57     42.09 o
   0   6   7     1290.00     1411.34     69.30 o
   1   6   7     4868.97     4593.03     98.56 o
   2   6   7    62851.90    58698.54    267.45 o
   3   6   7      305.46      314.85     33.35 o
   4   6   7     3131.52     3169.35     66.21 o
   5   6   7     1007.39      802.32     69.08 o
   6   6   7    15633.21    16300.53    476.86 o
   7   6   7       10.50       48.59     52.27 o
   8   6   7      794.30      635.87     99.53 o
   9   6   7      299.69      339.26    137.02 o
  10   6   7     4986.77     5129.52    252.80 o
  11   6   7       30.41       91.90     93.13 o
  12   6   7      294.02      235.48    154.08 o
 -12   7   7      490.99      396.92    158.91 o
 -11   7   7      726.58      777.95    199.82 o
 -10   7   7        5.59       95.22     93.06 o
  -9   7   7     2754.19     2901.74    203.64 o
  -8   7   7     3918.08     3814.05    214.45 o
  -7   7   7     4924.31     3558.27    179.68 o
  -6   7   7       42.44       32.69     50.31 o
  -5   7   7     2752.83     2699.28    112.82 o
  -4   7   7     4598.63     5306.17    135.21 o
  -3   7   7     7818.42     6810.66    128.57 o
  -2   7   7      348.39      337.98     47.86 o
  -1   7   7     3789.58     4197.15     82.86 o
   0   7   7    18734.75    20269.98    136.39 o
   1   7   7    26486.25    25686.00    169.32 o
   2   7   7      671.39      461.21     77.48 o
   3   7   7     5052.49     4495.69    155.35 o
   4   7   7    11097.65     9150.29    247.54 o
   5   7   7    12781.73    12643.37    377.09 o
   6   7   7       23.15       77.74     44.77 o
   7   7   7     4191.35     4201.33    266.15 o
   8   7   7     2104.36     2289.78    224.01 o
   9   7   7     3960.86     3908.85    274.19 o
  10   7   7      485.95      379.19    147.88 o
  11   7   7       43.12       71.46     84.61 o
 -12   8   7       18.45      146.98    121.57 o
 -11   8   7     1247.57     1142.46    198.76 o
 -10   8   7      124.20      141.16    139.19 o
  -9   8   7     2486.29     2491.05    209.73 o
  -8   8   7      450.74      554.94    145.06 o
  -7   8   7     3740.08     3802.08    209.58 o
  -6   8   7      395.65      403.99    135.35 o
  -5   8   7     4477.35     4135.78    131.39 o
  -4   8   7     4615.28     4732.29    159.27 o
  -3   8   7    12657.98    13197.64    247.72 o
  -2   8   7     3283.22     3394.91     83.50 o
  -1   8   7    35595.69    35874.67    200.33 o
   0   8   7     7992.03     9217.63     90.35 o
   1   8   7     9523.44    10931.41    248.54 o
   2   8   7      106.00      195.35     55.81 o
   3   8   7     8431.81     7625.04    169.89 o
   4   8   7      209.82      137.76     74.77 o
   5   8   7     4796.66     4509.84    187.27 o
   6   8   7      779.12      604.94    137.62 o
   7   8   7     7992.62     8710.65    252.09 o
   8   8   7      311.70      142.80     99.09 o
   9   8   7     1133.30     1228.15    217.00 o
  10   8   7       33.46      153.44    118.18 o
  11   8   7     3074.78     3249.61    281.10 o
 -11   9   7      291.79      139.81    118.93 o
 -10   9   7       14.92       54.45    130.42 o
  -9   9   7      989.95     1370.80    233.04 o
  -8   9   7     5309.32     5287.17    262.34 o
  -7   9   7       88.17      214.98    103.67 o
  -6   9   7      514.37      543.67    120.71 o
  -5   9   7     1796.61     1607.08    110.53 o
  -4   9   7    15894.73    17052.41    264.57 o
  -3   9   7    10712.92    10493.35    149.41 o
  -2   9   7     1297.47     1204.54     80.28 o
  -1   9   7     3896.19     4296.60     96.02 o
   0   9   7    15793.10    17877.52    470.42 o
   1   9   7     2693.74     2357.57     98.39 o
   2   9   7       23.66       57.40     41.18 o
   3   9   7      324.57      506.77    125.23 o
   4   9   7    18532.38    18436.58    258.84 o
   5   9   7     8486.63     9480.85    455.93 o
   6   9   7     1122.23      926.54    121.40 o
   7   9   7      689.49      625.37    132.11 o
   8   9   7     2427.87     2347.12    283.15 o
   9   9   7     1768.78     1775.24    219.34 o
  10   9   7      164.44       97.56    150.57 o
  11   9   7      153.43      130.96     93.36 o
 -11  10   7       85.69      138.81    116.25 o
 -10  10   7     3072.65     3434.97    284.27 o
  -9  10   7       25.33      113.24    116.78 o
  -8  10   7        9.67       80.57     85.02 o
  -7  10   7        8.23       94.03     97.10 o
  -6  10   7     5126.35     5511.99    220.02 o
  -5  10   7      109.39       87.58     52.69 o
  -4  10   7       30.41       53.70     45.26 o
  -3  10   7     4105.94     4042.57    165.02 o
  -2  10   7    20627.78    22117.01    205.98 o
  -1  10   7     6155.14     5909.13    125.80 o
   0  10   7       88.88       87.62     84.39 o
   1  10   7      110.25       81.80     43.29 o
   2  10   7    13093.04    14127.06    202.34 o
   3  10   7       13.19       87.29     51.56 o
   4  10   7     2009.28     1830.02    170.34 o
   5  10   7     1100.33     1571.17    175.26 o
   6  10   7    10481.44    10563.03    241.29 o
   7  10   7      180.71      141.03    124.05 o
   8  10   7      235.05      134.56    110.54 o
   9  10   7       14.13       61.89     95.82 o
  10  10   7     3181.58     3101.75    363.48 o
 -11  11   7      823.09      738.76    200.97 o
 -10  11   7       14.14       80.50     99.13 o
  -9  11   7     1877.77     1951.85    244.84 o
  -8  11   7     2546.13     2512.98    226.47 o
  -7  11   7     2849.32     2875.40    206.68 o
  -6  11   7       14.21      113.86     75.47 o
  -5  11   7     4596.25     4616.05    166.34 o
  -4  11   7     3850.23     3988.49    122.86 o
  -3  11   7     6396.62     5731.38    126.17 o
  -2  11   7      283.06      524.09     94.16 o
  -1  11   7      776.08      735.27     73.36 o
   0  11   7     3800.86     4212.62    140.81 o
   1  11   7     3823.05     3982.77    198.88 o
   2  11   7      253.12      242.82     63.89 o
   3  11   7     4683.92     4498.47    181.73 o
   4  11   7     4030.28     3588.74    159.05 o
   5  11   7     7830.45     7961.55    407.78 o
   6  11   7       54.67       76.71     61.16 o
   7  11   7      851.47      553.39    145.97 o
   8  11   7     1009.79      773.34    133.11 o
   9  11   7     1731.80     1781.34    294.09 o
  10  11   7      387.32      585.03    213.42 o
 -10  12   7      198.22      359.04    163.96 o
  -9  12   7     2058.32     2075.57    215.00 o
  -8  12   7      423.14      708.15    191.65 o
  -7  12   7     3788.62     4096.87    310.38 o
  -6  12   7      629.43      744.46    143.75 o
  -5  12   7     3039.68     2828.96    113.50 o
  -4  12   7       10.75       59.90     41.85 o
  -3  12   7     9778.10     8658.94    138.48 o
  -2  12   7      323.44      609.91     84.08 o
  -1  12   7    12437.77    11378.96    167.00 o
   0  12   7       18.38       34.62     38.60 o
   1  12   7     2893.44     2680.12    122.95 o
   2  12   7      589.09      568.23    100.07 o
   3  12   7     7144.02     7431.19    183.25 o
   4  12   7      177.51      241.17     91.45 o
   5  12   7     1830.07     1768.70    132.87 o
   6  12   7      361.83      195.80     95.07 o
   7  12   7     2652.36     2682.86    179.88 o
   8  12   7       50.37       92.42    107.48 o
   9  12   7      536.23      494.22    180.52 o
  10  12   7      121.93      220.33    125.77 o
 -10  13   7        0.72       65.89    100.46 o
  -9  13   7      437.23      456.25    156.92 o
  -8  13   7     3576.37     3417.89    257.47 o
  -7  13   7      169.82      210.85    122.94 o
  -6  13   7      162.40      194.41     79.33 o
  -5  13   7      560.04      533.16    108.89 o
  -4  13   7     6696.50     7207.88    184.37 o
  -3  13   7     1752.07     1545.13     90.53 o
  -2  13   7      178.78      158.04     51.06 o
  -1  13   7      430.85      466.55     79.61 o
   0  13   7     8306.58     8081.40    307.29 o
   1  13   7      303.42      434.54    150.59 o
   2  13   7     2640.14     2571.55    125.51 o
   3  13   7     2901.45     2754.91    148.35 o
   4  13   7     7202.52     7553.35    191.74 o
   5  13   7     2424.64     2848.35    195.84 o
   6  13   7       63.40      113.88     66.02 o
   7  13   7       37.63      116.08     73.85 o
   8  13   7     2420.67     2567.72    272.11 o
   9  13   7      826.09      815.36    175.53 o
  -9  14   7       77.41      203.93    146.55 o
  -8  14   7        0.98       89.41     68.30 o
  -7  14   7      115.35      205.38    106.51 o
  -6  14   7     1450.04     1526.95    137.23 o
  -5  14   7      338.50      244.92     85.48 o
  -4  14   7       26.23       65.44     50.05 o
  -3  14   7      127.96      109.96     64.84 o
  -2  14   7    13672.71    14877.75    460.19 o
  -1  14   7      687.70      505.46     75.01 o
   0  14   7      201.03      115.68     58.49 o
   1  14   7      280.22      238.20     81.17 o
   2  14   7     4694.76     4580.92    165.12 o
   3  14   7     1393.13     1348.30    138.17 o
   4  14   7      345.76      307.07     93.56 o
   5  14   7      421.57      660.38    135.18 o
   6  14   7     2961.22     3002.80    266.94 o
   7  14   7      134.14      192.61     84.61 o
   8  14   7      235.16      228.91    114.90 o
   9  14   7       51.27      120.76     87.11 o
  -9  15   7      752.06      724.71    140.39 o
  -8  15   7      909.16     1071.33    161.60 o
  -7  15   7      739.69      709.64    125.86 o
  -6  15   7       33.71       66.35     61.89 o
  -5  15   7      716.21      563.03     95.18 o
  -4  15   7      995.46      921.77    120.05 o
  -3  15   7     3718.26     3886.15    165.01 o
  -2  15   7      158.29      216.98    112.96 o
  -1  15   7     2947.28     2740.49    135.51 o
   0  15   7      560.12      460.01     74.19 o
   1  15   7     1358.56     1434.46    125.01 o
   2  15   7      170.70       85.48     66.68 o
   3  15   7     1242.27     1059.24    102.60 o
   4  15   7     2695.49     2716.63    151.46 o
   5  15   7     3246.93     3306.00    181.79 o
   6  15   7       24.54       87.57     71.26 o
   7  15   7      303.33      219.51     96.55 o
   8  15   7      282.41      230.03     89.88 o
  -8  16   7       38.49      106.80     83.49 o
  -7  16   7     1549.58     1778.20    169.52 o
  -6  16   7      233.88      143.71     83.41 o
  -5  16   7      537.01      442.24     95.22 o
  -4  16   7       18.51       35.83     53.24 o
  -3  16   7     1324.03     1086.08    117.85 o
  -2  16   7      910.93     1110.01    166.48 o
  -1  16   7     2729.91     2172.72    335.50 o
   0  16   7       96.56       59.26     60.23 o
   1  16   7     1315.52     1286.10    121.77 o
   2  16   7      261.62      161.46     81.73 o
   3  16   7     2565.85     2770.46    136.87 o
   4  16   7       76.70      146.42     84.99 o
   5  16   7     1752.40     2082.21    178.26 o
   6  16   7      267.17      272.44    116.60 o
   7  16   7      915.75      903.02    123.27 o
  -7  17   7      184.49      180.35    109.80 o
  -6  17   7       36.92       81.67     69.06 o
  -5  17   7      119.02      167.85     75.96 o
  -4  17   7     1513.71     1632.18    208.62 o
  -3  17   7      136.27      120.85     99.36 o
  -2  17   7      134.91      140.95     98.67 o
  -1  17   7      456.48      866.88    176.60 o
   0  17   7     2387.60     2359.19    183.13 o
   1  17   7      166.79      109.26     62.24 o
   2  17   7      129.23      115.28     62.77 o
   3  17   7       62.02       53.49     65.20 o
   4  17   7     2891.26     2776.64    172.11 o
   5  17   7     1345.97     1319.29    152.65 o
   6  17   7        7.66      117.47     81.81 o
   7  17   7       34.90      140.58     98.12 o
  -6  18   7      835.08      700.69    130.84 o
  -5  18   7      414.25      290.37    112.39 o
  -4  18   7       12.32      217.40    110.99 o
  -3  18   7        6.62      112.83    104.35 o
  -2  18   7     4052.88     4641.13    226.11 o
  -1  18   7       14.09      160.07    151.31 o
   0  18   7       23.64       83.77     85.38 o
   1  18   7       91.56      124.74    100.11 o
   2  18   7     1443.63     1225.95    221.04 o
   3  18   7      466.04      303.72     95.74 o
   4  18   7      241.97      126.87     82.20 o
   5  18   7      275.44      262.28    132.06 o
   6  18   7      987.51      956.40    202.29 o
  -5  19   7      390.27      443.80    257.39 o
  -4  19   7      282.31      120.25    149.72 o
  -3  19   7     1230.96     1341.29    318.86 o
  -2  19   7       27.92       99.67    159.70 o
  -1  19   7     1541.04     1474.50    291.99 o
   0  19   7       93.08       83.02    175.62 o
   1  19   7     1446.24     1324.40    299.88 o
   2  19   7       47.34      188.11    230.89 o
   3  19   7      148.62      111.79    157.06 o
   4  19   7      375.76      464.87    285.66 o
  -3  20   7      626.45      588.55    270.71 o
  -2  20   7      490.61      478.89    237.23 o
  -1  20   7      331.08      319.28    226.92 o
   0  20   7        2.98       79.99    122.46 o
   1  20   7      185.23      167.07    172.16 o
   2  20   7      143.21      294.83    193.90 o
   3  20   7      653.07      601.78    330.69 o
 -12   0   8     1723.08     1587.82    311.65 o
 -10   0   8     3984.38     3067.73    262.08 o
  -8   0   8     1637.86     1547.43    189.39 o
  -6   0   8    24884.14    23138.73    253.36 o
  -4   0   8    18738.52    19782.00    186.90 o
  -2   0   8     2795.17     2918.95     81.32 o
   0   0   8    65497.45    79212.45    764.43 o
   2   0   8    52082.87    49197.92    568.47 o
   4   0   8    11275.31    12020.03    279.21 o
   6   0   8    14881.89    17077.38    284.51 o
   8   0   8     6702.49     6716.03    224.53 o
  10   0   8     2118.84     1870.24    185.37 o
  12   0   8     5705.22     6112.40    276.73 o
 -13   1   8        4.32       94.90    115.72 o
 -12   1   8     1905.34     2021.27    235.98 o
 -11   1   8     1826.47     1773.85    177.11 o
 -10   1   8      823.52      625.40    106.06 o
  -9   1   8       54.97       48.98     56.25 o
  -8   1   8     2100.26     2208.36    153.78 o
  -7   1   8    12688.79    11079.01    222.38 o
  -6   1   8     9155.78    10044.46    208.62 o
  -5   1   8     2823.44     2807.00     96.03 o
  -4   1   8    12302.72    11427.35    113.17 o
  -3   1   8     6953.38     7396.25    211.23 o
  -2   1   8    17500.26    16639.09    181.36 o
  -1   1   8     1986.68     1963.54     82.17 o
   0   1   8    20607.39    23895.51    129.79 o
   1   1   8    76689.72    82256.95   2518.03 o
   2   1   8    13034.79    12645.21     69.28 o
   3   1   8      169.33      246.18     42.77 o
   4   1   8      636.05      520.28     46.59 o
   5   1   8    14121.00    13880.51    141.88 o
   6   1   8    13305.00    13916.86    240.55 o
   7   1   8       18.96      123.97     56.03 o
   8   1   8     1485.40     1554.61    110.33 o
   9   1   8     5131.30     5470.62    167.84 o
  10   1   8     2610.21     2730.24    182.57 o
  11   1   8      573.32      571.05    116.78 o
  12   1   8      634.16      765.12    145.14 o
 -13   2   8     3260.35     3433.17    207.10 o
 -12   2   8        6.52       96.64    102.10 o
 -11   2   8      483.63      531.74    150.70 o
 -10   2   8       18.54       84.51     65.87 o
  -9   2   8     2132.98     2322.26    249.16 o
  -8   2   8       64.78      101.96     62.02 o
  -7   2   8       10.70       38.51     40.83 o
  -6   2   8      254.80      570.34     89.30 o
  -5   2   8    51820.53    42369.59    291.59 o
  -4   2   8      367.94      478.37     70.93 o
  -3   2   8     2746.60     3141.62     94.60 o
  -2   2   8     5877.60     5192.65    147.76 o
  -1   2   8   105321.99   103849.69   1304.32 o
   0   2   8      522.76      330.32     55.68 o
   1   2   8     4625.69     4040.54     87.55 o
   2   2   8       55.97      145.25     39.41 o
   3   2   8    54732.88    56058.38    358.60 o
   4   2   8      176.61      207.67     46.35 o
   5   2   8     1096.35     1067.91    100.01 o
   6   2   8       14.79       73.61     41.51 o
   7   2   8    20259.70    21730.03    221.46 o
   8   2   8        2.00       98.82     58.68 o
   9   2   8      459.88      501.75     94.06 o
  10   2   8        3.62       79.52     50.92 o
  11   2   8     3126.22     3284.20    144.52 o
  12   2   8       11.90      148.54    102.22 o
 -13   3   8      253.71      166.12    118.66 o
 -12   3   8     2357.51     2559.68    565.13 o
 -11   3   8     1604.84     1726.88    189.84 o
 -10   3   8     1029.27      986.06    155.07 o
  -9   3   8       73.86       94.54     90.98 o
  -8   3   8     1124.87     1355.88    119.02 o
  -7   3   8    11356.40    10246.28    191.42 o
  -6   3   8     9648.58     9362.48    160.84 o
  -5   3   8       59.33       39.93     31.52 o
  -4   3   8    39209.41    38775.96   2249.47 o
  -3   3   8     5912.70     4796.88    112.06 o
  -2   3   8     7301.01     7208.84    185.01 o
  -1   3   8     8236.62     9420.14    305.33 o
   0   3   8     6743.75     6602.58    290.38 o
   1   3   8    73710.53    65871.45    511.69 o
   2   3   8    13361.86    14785.67    151.18 o
   3   3   8    22299.84    22847.78    106.71 o
   4   3   8     9538.67     9970.79    129.75 o
   5   3   8    12138.03    11810.21    132.56 o
   6   3   8     6350.56     6554.16    183.32 o
   7   3   8       16.53       59.28     46.58 o
   8   3   8     1989.87     2089.93    109.90 o
   9   3   8     3642.04     3253.82    154.88 o
  10   3   8     2310.52     2207.29    153.94 o
  11   3   8       29.04       84.80     68.80 o
  12   3   8      547.44      575.68    183.59 o
 -12   4   8     1284.90     1667.97    193.27 o
 -11   4   8      164.75      219.23    143.67 o
 -10   4   8     3557.68     3168.33    193.61 o
  -9   4   8      231.54      217.96    106.45 o
  -8   4   8     2912.37     2567.36    129.33 o
  -7   4   8     1027.61      868.98    119.45 o
  -5   4   8      354.62      958.61    109.28 o
  -4   4   8    30494.13    29649.31   1459.91 o
  -3   4   8      101.36      149.28     45.81 o
  -2   4   8     2154.96     1819.35    102.19 o
  -1   4   8    12061.46    12271.15    260.34 o
   0   4   8    37669.29    43170.91   4072.96 o
   1   4   8      184.84      169.04     31.06 o
   2   4   8    18660.72    18017.49    125.24 o
   3   4   8      471.82      481.33     33.25 o
   4   4   8    12746.33    13152.22    107.94 o
   5   4   8       62.30      128.78     51.24 o
   6   4   8     7418.51     7439.04    140.79 o
   7   4   8       31.54       83.94     59.07 o
   8   4   8     4901.33     4910.99    141.87 o
   9   4   8       47.73      102.02     72.94 o
  10   4   8     1214.60     1169.04    145.06 o
  11   4   8        9.60      103.18     93.00 o
  12   4   8     2973.06     3282.66    306.52 o
 -12   5   8      862.70     1195.98    187.22 o
 -11   5   8     1638.97     1879.19    171.59 o
 -10   5   8      610.09      588.18    145.49 o
  -9   5   8       22.26       66.25     62.95 o
  -8   5   8     2731.44     2552.46    151.27 o
  -7   5   8    14607.22    13184.23    188.86 o
  -6   5   8     6377.35     6481.71    163.43 o
  -5   5   8     1106.61      914.11     92.29 o
  -4   5   8    12931.47    11794.28    309.45 o
  -3   5   8    24431.25    25183.44    188.29 o
  -2   5   8      220.29      231.54     76.54 o
  -1   5   8     1696.09     2263.25    118.20 o
   0   5   8     3965.02     4228.75    198.59 o
   1   5   8    29843.35    29067.17    241.50 o
   2   5   8     3099.26     3063.83     64.24 o
   3   5   8     6367.60     5804.73     82.72 o
   4   5   8     5450.20     5969.91     97.49 o
   5   5   8     6450.52     5928.92    176.12 o
   6   5   8     6975.69     6815.47    123.32 o
   7   5   8        8.77      138.60     68.36 o
   8   5   8      990.73      867.64    108.68 o
   9   5   8     4926.79     5048.95    233.82 o
  10   5   8     1123.55     1159.72    260.50 o
  11   5   8      816.01      676.81    182.45 o
  12   5   8      250.14      290.71    160.49 o
 -12   6   8        2.90      123.88    113.11 o
 -11   6   8      255.94      306.38     98.90 o
 -10   6   8      161.75      160.93     82.69 o
  -9   6   8     6438.34     7010.68    204.39 o
  -8   6   8     1617.33     1670.00    160.24 o
  -7   6   8       13.27       42.28     53.02 o
  -6   6   8     1669.94     1969.89    222.18 o
  -5   6   8    10814.04    11072.34    336.74 o
  -4   6   8       13.34      120.68     87.60 o
  -3   6   8        1.03       70.25     58.50 o
  -2   6   8      337.19      373.69     83.36 o
  -1   6   8    40184.88    45204.29    530.98 o
   0   6   8       25.20      131.66     36.13 o
   1   6   8     1300.53     1080.37     80.98 o
   2   6   8     2536.64     3284.88    105.97 o
   3   6   8    37781.11    41473.32    369.81 o
   4   6   8     2502.24     2625.67     53.86 o
   5   6   8       13.52       58.82     39.88 o
   6   6   8     1275.31     1438.99     91.66 o
   7   6   8    17234.05    17569.86    280.86 o
   8   6   8        2.47       91.36     81.72 o
   9   6   8      695.67      631.07    152.10 o
  10   6   8       31.54       68.77     75.25 o
  11   6   8     2985.50     3040.00    276.85 o
 -12   7   8      858.13      660.85    166.74 o
 -11   7   8     1180.72     1054.23    180.24 o
 -10   7   8      761.34      831.02    147.20 o
  -9   7   8      425.45      384.65    148.05 o
  -8   7   8     2166.36     2221.77    185.74 o
  -7   7   8     2289.18     2245.25    181.29 o
  -6   7   8     1819.76     1689.52    150.88 o
  -5   7   8     2285.67     1710.01     88.39 o
  -4   7   8     5605.39     6182.25    174.53 o
  -3   7   8    11546.44    13461.21    187.91 o
  -2   7   8    20877.38    23392.09    200.51 o
  -1   7   8     5040.05     4144.84     96.03 o
   0   7   8     4627.24     5337.83     71.55 o
   1   7   8    22478.76    24011.97    184.67 o
   2   7   8    20948.76    21896.49    507.27 o
   3   7   8      502.27      456.11    102.96 o
   4   7   8     8984.09     9061.97    112.29 o
   5   7   8     5019.05     4613.20     72.46 o
   6   7   8     6483.45     6414.72    273.49 o
   7   7   8     1809.92     1523.46    128.63 o
   8   7   8     4516.93     4251.30    203.10 o
   9   7   8     4238.12     4818.65    257.26 o
  10   7   8     2436.42     2051.36    190.76 o
  11   7   8       12.09       29.81     92.69 o
 -12   8   8      626.10      526.53    178.86 o
 -11   8   8      222.33      121.54    100.77 o
 -10   8   8     2415.57     1973.49    183.25 o
  -9   8   8      231.16      286.79    131.13 o
  -8   8   8     1879.68     1694.06    202.31 o
  -7   8   8     2437.94     2270.16    161.98 o
  -6   8   8     8961.51    10091.37    476.00 o
  -5   8   8      366.15      365.08     81.06 o
  -4   8   8    15225.59    15600.40    240.13 o
  -3   8   8     3127.60     3526.40    136.15 o
  -2   8   8    21337.47    23103.28    150.79 o
  -1   8   8     1048.85     1260.03     69.28 o
   0   8   8     8543.79     9390.72    106.25 o
   1   8   8      978.25     1154.03     81.21 o
   2   8   8     4377.19     3955.57    132.53 o
   3   8   8     2290.57     2096.77    144.02 o
   4   8   8    15311.29    15821.83    230.72 o
   5   8   8      926.97     1012.11    130.44 o
   6   8   8     3359.48     2753.13    160.92 o
   7   8   8     1050.31      900.94    173.58 o
   8   8   8     5922.42     5780.10    240.66 o
   9   8   8       15.66      169.77    148.05 o
  10   8   8     1214.92     1293.82    202.90 o
  11   8   8        7.16      112.17    129.53 o
 -11   9   8     1735.68     1951.85    227.16 o
 -10   9   8      954.97      809.11    202.21 o
  -9   9   8       29.65      145.93    102.92 o
  -8   9   8     2234.84     2423.71    313.64 o
  -7   9   8     5549.58     5216.00    210.19 o
  -6   9   8      642.49      651.88    159.88 o
  -5   9   8      391.89      219.07     57.75 o
  -4   9   8     1791.81     1380.49    111.89 o
  -3   9   8    16121.79    18344.13    332.52 o
  -2   9   8    11722.02    11703.24    391.26 o
  -1   9   8       91.74       60.81     35.00 o
   0   9   8     3612.61     3852.64    191.71 o
   1   9   8    16018.20    14011.96    174.08 o
   2   9   8     3578.99     3383.20    126.88 o
   3   9   8       80.74       68.08     45.65 o
   4   9   8     1146.96     1371.52    141.90 o
   5   9   8     7936.92     7276.40    272.89 o
   6   9   8     1419.69     1134.10    171.60 o
   7   9   8        9.50       18.19     54.63 o
   8   9   8      797.94      746.60    178.80 o
   9   9   8     4004.93     4539.69    437.14 o
  10   9   8     1088.23     1290.62    208.87 o
  11   9   8      308.24      325.51    175.76 o
 -11  10   8       49.19      132.77    114.20 o
 -10  10   8       99.06      186.46    159.68 o
  -9  10   8     5878.33     5935.46    447.59 o
  -8  10   8      595.64      470.75    153.76 o
  -7  10   8      161.12       58.45     77.31 o
  -6  10   8     1712.24     1819.55    122.08 o
  -5  10   8     7181.39     7237.56    158.12 o
  -4  10   8      122.39      112.13     48.37 o
  -3  10   8      268.20      191.33     52.13 o
  -2  10   8      247.62      322.03     68.00 o
  -1  10   8    34394.77    36212.22    203.63 o
   0  10   8     4717.47     5055.73    178.92 o
   1  10   8      611.55      453.67     65.27 o
   2  10   8     2453.23     1873.37    116.78 o
   3  10   8    24225.88    23740.71    718.53 o
   4  10   8      516.23      342.53     76.84 o
   5  10   8       31.80      114.51     57.27 o
   6  10   8       11.06       74.79     88.48 o
   7  10   8     4079.19     4380.36    599.88 o
   8  10   8      120.49      128.94     97.29 o
   9  10   8      223.01      102.47     96.50 o
  10  10   8      109.72      154.57    113.23 o
 -11  11   8      382.33      433.75    205.91 o
 -10  11   8      810.46     1048.73    224.89 o
  -9  11   8      329.46      335.48    170.69 o
  -8  11   8     1959.42     2053.98    205.76 o
  -7  11   8     1307.80     1582.27    223.61 o
  -6  11   8     1782.23     1641.79    136.77 o
  -5  11   8      288.39      280.19     83.68 o
  -4  11   8    10168.63    10281.48    152.64 o
  -3  11   8    10626.01    12671.85    281.07 o
  -2  11   8    23275.75    22177.16    647.02 o
  -1  11   8     3521.93     3195.87    130.80 o
   0  11   8      192.20      205.96     51.88 o
   1  11   8      517.85      561.16     81.54 o
   2  11   8     7533.85     6886.31    209.19 o
   3  11   8      744.89      780.74    118.11 o
   4  11   8     6378.23     5368.27    163.44 o
   5  11   8     3053.30     3134.53    266.19 o
   6  11   8     1622.96     1973.59    148.90 o
   7  11   8       18.27       63.13     66.80 o
   8  11   8      703.11      583.66    166.77 o
   9  11   8     1260.77     1117.52    175.92 o
  10  11   8     1330.85     1362.36    203.65 o
 -10  12   8     1545.59     1771.86    271.78 o
  -9  12   8      127.95      518.60    249.42 o
  -8  12   8     2010.37     2150.37    214.79 o
  -7  12   8      718.38      754.85    170.12 o
  -6  12   8     2860.41     2941.62    200.59 o
  -5  12   8     1105.73     1040.53     97.57 o
  -4  12   8     4148.76     4253.52    109.39 o
  -3  12   8     2529.41     2568.39    122.23 o
  -2  12   8     7059.42     7485.83    163.82 o
  -1  12   8     2242.85     2357.00     87.22 o
   0  12   8      770.27      776.31    115.13 o
   1  12   8     1111.02     1026.25     97.58 o
   2  12   8     8145.29     7616.71    182.87 o
   3  12   8       27.51      124.39     81.05 o
   4  12   8     6561.08     7168.35    200.17 o
   5  12   8      477.64      512.69    104.67 o
   6  12   8      939.33      729.58     89.69 o
   7  12   8      459.42      520.17    105.33 o
   8  12   8     2817.57     2875.06    306.83 o
   9  12   8        5.20      123.39    118.74 o
  10  12   8      540.35      453.76    167.98 o
 -10  13   8      402.88      387.69    180.45 o
  -9  13   8       26.46      219.31    136.50 o
  -8  13   8      780.39     1017.89    230.51 o
  -7  13   8     2781.22     2895.69    172.13 o
  -6  13   8       23.66       94.69     69.15 o
  -5  13   8        1.47       43.74     48.47 o
  -4  13   8     1360.79     1205.99     91.20 o
  -3  13   8     5965.67     6445.13    138.69 o
  -2  13   8     1358.41     1267.91     82.93 o
  -1  13   8      274.07       99.21     59.82 o
   0  13   8     1531.38     1572.92    111.81 o
   1  13   8    11106.07    12969.73    564.87 o
   2  13   8     2379.22     2142.18    119.61 o
   3  13   8      387.04      255.27     71.02 o
   4  13   8     1796.09     1700.26    180.93 o
   5  13   8     4251.26     4439.66    305.37 o
   6  13   8      418.79      408.86     89.53 o
   7  13   8       28.22       99.78     69.10 o
   8  13   8      249.58      320.76    102.90 o
   9  13   8     2043.37     2376.04    205.45 o
  -9  14   8     2904.80     3032.91    246.72 o
  -8  14   8       25.87       97.32     79.05 o
  -7  14   8       32.90       98.43     63.41 o
  -6  14   8      291.85      233.06     64.88 o
  -5  14   8     3244.89     3479.67    158.26 o
  -4  14   8     1062.19      778.69    111.80 o
  -3  14   8        1.21       71.87     49.48 o
  -2  14   8      124.76      179.41     61.99 o
  -1  14   8     3923.31     3617.67    197.00 o
   0  14   8      650.29      608.65     97.13 o
   1  14   8      162.24      104.38     57.70 o
   2  14   8        9.84       40.80     50.63 o
   3  14   8    10664.26    10253.21    346.23 o
   4  14   8      340.66      448.07    131.30 o
   5  14   8       49.58      106.46     84.84 o
   6  14   8      789.17      726.95    112.35 o
   7  14   8     3003.82     3558.52    190.56 o
   8  14   8       49.86      172.49     85.02 o
   9  14   8      132.52      226.38     95.37 o
  -9  15   8       93.35      204.88    111.36 o
  -8  15   8     1143.86     1092.27    151.89 o
  -7  15   8      305.18      205.87     88.94 o
  -6  15   8      292.86      322.87     95.70 o
  -5  15   8      199.49      114.29     71.39 o
  -4  15   8     2411.58     2151.11    140.68 o
  -3  15   8     1618.77     1795.28    152.08 o
  -2  15   8     2995.40     2658.10    231.11 o
  -1  15   8      130.86       70.10     50.11 o
   0  15   8      906.21      873.67    105.65 o
   1  15   8      207.43      161.94     71.78 o
   2  15   8     2823.62     2683.85    202.20 o
   3  15   8        6.40       70.78     58.82 o
   4  15   8     2784.45     2414.81    155.28 o
   5  15   8      336.50      425.62    110.06 o
   6  15   8     1534.56     1507.23    155.05 o
   7  15   8      109.55      129.27     85.98 o
   8  15   8      393.73      386.32    118.69 o
  -8  16   8      581.39      457.98    113.70 o
  -7  16   8       16.79       99.94    115.37 o
  -6  16   8      391.31      412.17    106.15 o
  -5  16   8      289.81      202.74     92.40 o
  -4  16   8     1181.96      966.68    125.91 o
  -3  16   8        6.75       80.99     80.77 o
  -2  16   8     3904.16     3478.78    283.65 o
  -1  16   8      703.08      613.88    142.06 o
   0  16   8     2331.27     2197.55    126.68 o
   1  16   8       91.32       88.53     60.63 o
   2  16   8     1472.17     1780.61    145.05 o
   3  16   8      215.74      274.72    116.93 o
   4  16   8     2657.46     2291.98    159.34 o
   5  16   8       19.33       95.29     75.86 o
   6  16   8      276.88      266.23    106.45 o
   7  16   8      219.53      192.87     90.15 o
  -7  17   8      982.55      934.02    130.76 o
  -6  17   8       19.18       59.54     59.24 o
  -5  17   8       85.43      110.79     75.88 o
  -4  17   8      440.00      422.53    140.90 o
  -3  17   8     3612.31     3827.73    309.32 o
  -2  17   8      613.80      491.01    147.91 o
  -1  17   8        1.30       75.53     77.32 o
   0  17   8      179.16      198.49     98.38 o
   1  17   8     2918.68     2837.87    165.62 o
   2  17   8      203.03      269.59    107.77 o
   3  17   8       45.82       85.59     66.69 o
   4  17   8      220.41       96.48     73.29 o
   5  17   8     1979.43     2140.65    216.45 o
   6  17   8      178.02      254.79    150.92 o
  -6  18   8       58.58      134.44    187.53 o
  -5  18   8     1629.47     2000.89    358.30 o
  -4  18   8      763.32      572.42    306.65 o
  -3  18   8        1.11      164.69    155.12 o
  -2  18   8      462.40      428.12    210.74 o
  -1  18   8     1873.83     2572.72    393.84 o
   0  18   8      483.56      540.38    208.40 o
   1  18   8        0.13       31.71    119.30 o
   2  18   8      109.84      158.73    153.88 o
   3  18   8     1925.58     2088.98    206.48 o
   4  18   8       42.90       82.50     97.71 o
   5  18   8        3.47      102.51     98.21 o
  -5  19   8      247.25      125.17    190.65 o
  -4  19   8      555.90      661.64    233.89 o
  -3  19   8      136.44      182.10    175.54 o
  -2  19   8      396.14      257.07    173.91 o
  -1  19   8       54.69       78.73    229.24 o
   0  19   8      767.39      662.92    281.63 o
   1  19   8      433.89      423.54    205.55 o
   2  19   8     1202.42     1380.21    330.18 o
   3  19   8       29.46       64.95    137.54 o
   4  19   8      970.91      802.23    342.32 o
  -3  20   8        2.07       22.74     98.38 o
  -2  20   8      492.27      450.79    292.62 o
  -1  20   8      322.76      235.91    171.56 o
   0  20   8      499.58      521.92    283.21 o
   1  20   8      163.40      119.07    166.67 o
   2  20   8      756.42      723.53    266.58 o
 -13   0   9     3521.80     3701.35    324.24 o
 -11   0   9      289.18      268.15    163.28 o
  -9   0   9     3261.30     2735.07    194.32 o
  -7   0   9     8997.27     9550.89    262.18 o
  -3   0   9    20530.50    17644.43    720.90 o
  -1   0   9    57905.84    58264.45    534.17 o
   1   0   9    23043.43    24251.56    234.14 o
   3   0   9    13989.30    14571.63    103.30 o
   5   0   9    30998.17    33564.30    268.75 o
   7   0   9     6297.76     6688.54    404.05 o
   9   0   9     5343.09     4980.31    211.55 o
  11   0   9     2805.83     3388.55    254.87 o
 -13   1   9      217.41      275.36    131.79 o
 -12   1   9      468.90      333.64    153.95 o
 -11   1   9     1278.82     1172.22    181.71 o
 -10   1   9     1760.29     2174.29    194.36 o
  -9   1   9      553.24      458.80    115.96 o
  -8   1   9       92.45      109.39     62.86 o
  -7   1   9    10384.37    10628.90    167.40 o
  -6   1   9    23063.92    21782.29    267.61 o
  -5   1   9     2921.50     3280.57     96.39 o
  -4   1   9      590.98      549.04     81.65 o
  -3   1   9     9437.51     8180.78    222.83 o
  -2   1   9    34853.86    33175.06    155.69 o
  -1   1   9     6388.66     7517.56    194.89 o
   0   1   9       13.25      147.92     51.42 o
   1   1   9     3001.99     3295.40    116.68 o
   2   1   9     8354.06     8659.27    264.75 o
   3   1   9    22329.21    23685.82     96.60 o
   4   1   9       32.53       43.19     32.33 o
   5   1   9    12679.28    13494.75    133.76 o
   6   1   9    16007.05    15780.71    144.91 o
   7   1   9     4992.76     4855.23    125.14 o
   8   1   9       43.86       57.03     52.10 o
   9   1   9     2401.52     2366.14    120.05 o
  10   1   9     4353.86     4624.85    206.89 o
  11   1   9     2438.91     2924.53    160.35 o
  12   1   9       76.55      181.71     87.56 o
 -13   2   9       18.41      344.44    161.62 o
 -12   2   9     3651.27     3735.79    224.70 o
 -11   2   9       93.64       88.10     79.59 o
 -10   2   9      757.84      837.55    133.67 o
  -9   2   9        1.14       34.59     57.72 o
  -8   2   9    16950.00    16933.30    223.24 o
  -7   2   9      450.24      291.58    102.65 o
  -6   2   9     2234.31     1809.23    160.42 o
  -5   2   9      433.72      809.06    193.85 o
  -4   2   9    56979.88    53371.60    253.22 o
  -3   2   9     1957.34     1689.10     61.30 o
  -2   2   9     3874.64     3043.29     54.89 o
  -1   2   9     3810.70     4423.32    123.57 o
   0   2   9    19199.23    19559.77    317.90 o
   1   2   9     1115.25      824.59     70.44 o
   2   2   9      427.09      432.60     44.21 o
   3   2   9     2190.00     2245.29     56.35 o
   4   2   9    35666.64    35767.99    234.05 o
   5   2   9        1.02       47.77     33.96 o
   6   2   9      116.43      209.52     63.47 o
   7   2   9      453.16      602.95     93.72 o
   8   2   9     9314.80     9480.02    190.70 o
   9   2   9        1.31      126.08     67.36 o
  10   2   9      345.58      318.37     96.82 o
  11   2   9        5.49      106.35     78.02 o
  12   2   9     4083.56     4513.02    276.82 o
 -13   3   9      538.26      503.24    144.53 o
 -12   3   9      152.08      222.83    124.99 o
 -11   3   9     1076.33      849.16    127.52 o
 -10   3   9     2547.82     2549.05    202.29 o
  -9   3   9      943.88      636.88    107.93 o
  -8   3   9     3220.45     2525.93    243.06 o
  -7   3   9    17874.01    16571.11    201.23 o
  -6   3   9    27461.86    25786.53    264.48 o
  -5   3   9     9598.23     9472.07    133.38 o
  -4   3   9     5992.04     6401.79     97.18 o
  -3   3   9     3473.42     3179.71     79.23 o
  -2   3   9    22008.16    24124.96    157.71 o
  -1   3   9    22749.50    23426.02    531.84 o
   0   3   9    17779.83    16148.33    367.48 o
   1   3   9    49884.45    45870.96    257.22 o
   2   3   9    32795.55    37089.89    262.13 o
   3   3   9    17164.06    18822.14     84.08 o
   4   3   9       66.38       98.27     34.36 o
   5   3   9     7702.93     7208.62    212.82 o
   6   3   9     7191.00     6942.73    131.74 o
   7   3   9     2839.15     3059.96    133.87 o
   8   3   9      140.26      131.60     61.98 o
   9   3   9     1620.63     1448.08    112.78 o
  10   3   9     1949.74     1889.78    140.53 o
  11   3   9     2061.99     2202.61    236.29 o
  12   3   9      154.93      339.85    167.33 o
 -12   4   9        1.68       67.20     83.10 o
 -11   4   9      662.86      726.47    144.55 o
 -10   4   9        9.50       76.47     74.56 o
  -9   4   9     2269.77     1764.01    151.25 o
  -8   4   9      946.67      739.27    140.20 o
  -7   4   9     6720.59     6412.88    174.28 o
  -6   4   9     1722.61     1945.56    346.37 o
  -4   4   9      201.25      227.04     59.18 o
  -3   4   9     9200.10     8903.99    143.05 o
  -2   4   9    15346.48    15132.18    152.87 o
  -1   4   9    12341.57    12653.84    180.39 o
   0   4   9     3908.82     4097.26    131.02 o
   1   4   9    26830.09    28003.75    127.75 o
   2   4   9     1596.09     1663.52     55.53 o
   3   4   9    46861.95    45639.81    268.85 o
   4   4   9      443.73      429.98     42.18 o
   5   4   9    21224.66    24855.08    292.08 o
   6   4   9       33.23       94.46     58.59 o
   7   4   9     4048.51     3933.04    123.62 o
   8   4   9      132.83       48.17     43.84 o
   9   4   9     3795.36     3539.86    169.68 o
  10   4   9      170.16       98.44     96.73 o
  11   4   9     1587.84     1641.59    218.61 o
  12   4   9       58.59      116.09    118.07 o
 -12   5   9      723.57      663.00    157.24 o
 -11   5   9     1180.72     1299.75    167.57 o
 -10   5   9     2929.27     3658.03    195.82 o
  -9   5   9      138.58      114.40     88.71 o
  -8   5   9      297.21      176.81     84.02 o
  -7   5   9     6638.32     6675.35    268.22 o
  -6   5   9    13830.53    12670.33    404.96 o
  -5   5   9     8423.54     8807.34    181.05 o
  -4   5   9     1268.98     1495.91    123.79 o
  -3   5   9    11112.02    12293.16    160.31 o
  -2   5   9     9807.36    10237.87    156.95 o
  -1   5   9     3702.06     3066.79     90.84 o
   0   5   9      574.28      647.65     37.04 o
   1   5   9     7423.55     7105.11     79.25 o
   2   5   9    46806.44    45805.19   2746.85 o
   3   5   9     8694.27     8675.29    136.40 o
   4   5   9     3039.79     3174.40     62.93 o
   5   5   9     2745.87     2754.95     70.80 o
   6   5   9    10789.61    10167.66    157.93 o
   7   5   9     1900.64     1556.00     95.12 o
   8   5   9       22.60       42.01     38.99 o
   9   5   9     3106.80     2755.20    202.70 o
  10   5   9     3315.89     3467.07    255.68 o
  11   5   9     1216.36     1225.23    206.11 o
 -12   6   9     1716.12     1502.66    197.10 o
 -11   6   9       47.29       83.67     62.07 o
 -10   6   9      605.38      512.44    106.66 o
  -9   6   9        1.89       85.09     72.14 o
  -8   6   9    11014.64    11748.81    226.41 o
  -7   6   9       46.31      152.35     85.74 o
  -6   6   9      379.38      481.47    198.18 o
  -5   6   9     2133.47     2322.86    295.42 o
  -3   6   9       28.69       44.60     45.54 o
  -2   6   9      546.52      578.98     56.36 o
  -1   6   9      355.64      492.93     53.63 o
   0   6   9    66025.29    60394.93    427.74 o
   1   6   9     3086.42     3447.07     55.87 o
   2   6   9       32.29       43.46     19.87 o
   3   6   9       42.42       58.32     24.79 o
   4   6   9    16351.93    16221.60    151.29 o
   5   6   9      525.03      486.45     46.03 o
   6   6   9       27.36       46.78     38.52 o
   7   6   9      732.74      754.53    140.05 o
   8   6   9     8994.32     9775.21    356.95 o
   9   6   9      310.92      386.26    130.49 o
  10   6   9      252.85      215.98    123.91 o
  11   6   9       81.61      116.95    112.42 o
 -12   7   9        9.49      172.61    151.38 o
 -11   7   9     1700.75     1568.68    223.34 o
 -10   7   9     1842.33     1550.99    202.98 o
  -9   7   9     1837.57     1375.66    173.38 o
  -8   7   9     2787.91     2452.00    170.40 o
  -7   7   9     5454.77     5454.30    311.66 o
  -6   7   9     4466.08     4577.89    289.60 o
  -5   7   9     3565.74     3507.48    157.40 o
  -4   7   9       64.86      108.46     77.84 o
  -3   7   9    16202.25    16992.17    198.64 o
  -2   7   9     8391.42     9962.23    118.00 o
  -1   7   9    28331.61    28267.92    472.62 o
   0   7   9      660.13      657.38     61.48 o
   1   7   9    13988.54    13825.15    128.55 o
   2   7   9    10456.97     9741.48    140.13 o
   3   7   9     4291.43     3646.44    116.01 o
   4   7   9      105.12       68.66     32.08 o
   5   7   9     5914.74     5596.72    156.47 o
   6   7   9     7691.95     7864.22    257.98 o
   7   7   9     1430.20     1349.86    157.55 o
   8   7   9       50.00      108.21     96.97 o
   9   7   9      972.02     1075.05    191.92 o
  10   7   9     1886.41     1896.96    243.32 o
  11   7   9     2062.67     2164.43    246.03 o
 -12   8   9       19.84      133.66    128.54 o
 -11   8   9      759.81      518.67    131.72 o
 -10   8   9      145.22      115.30     97.50 o
  -9   8   9     4314.42     4491.67    414.80 o
  -8   8   9      508.76      600.92    132.32 o
  -7   8   9     1213.72     1081.96    180.72 o
  -6   8   9       10.33       48.89     48.37 o
  -5   8   9    13667.02    14300.29    233.23 o
  -4   8   9      214.06      143.52     70.55 o
  -3   8   9     7885.72     7837.91    121.54 o
  -2   8   9     1363.38     1390.38     72.27 o
  -1   8   9     5349.37     5992.53    164.56 o
   0   8   9     3316.50     3564.45     74.76 o
   1   8   9     6429.96     6281.44    128.44 o
   2   8   9      267.61      365.18     62.87 o
   3   8   9     9484.22     8688.24    200.79 o
   4   8   9      204.48      184.14     66.68 o
   5   8   9     9766.55    11370.56    300.13 o
   6   8   9     3188.68     2444.30    194.20 o
   7   8   9     6406.05     6370.26    330.49 o
   8   8   9       83.14       71.03     84.52 o
   9   8   9     4081.49     4043.13    236.39 o
  10   8   9      560.37      641.57    195.35 o
  11   8   9      919.10      834.06    179.22 o
 -11   9   9     1077.97     1223.68    364.36 o
 -10   9   9     2651.53     2748.14    254.54 o
  -9   9   9      201.17      160.15    107.88 o
  -8   9   9       27.43       40.18     64.35 o
  -7   9   9     1449.64     1279.70    163.35 o
  -6   9   9     6412.11     5432.62    159.24 o
  -5   9   9     1543.46     1509.97    104.46 o
  -4   9   9      411.38      330.03     70.21 o
  -3   9   9     6368.94     6083.43    120.18 o
  -2   9   9    16537.04    18942.87    251.69 o
  -1   9   9     3464.21     3434.86     91.75 o
   0   9   9     1370.88     1016.74     70.97 o
   1   9   9     5592.16     5148.98    139.05 o
   2   9   9    11511.90    11212.88    448.21 o
   3   9   9     5168.19     4763.17    227.88 o
   4   9   9      605.08      523.41    111.75 o
   5   9   9      985.09      736.32    107.11 o
   6   9   9     9412.75     8937.19    407.74 o
   7   9   9     2721.61     2514.64    290.69 o
   8   9   9       80.44       56.31     76.13 o
   9   9   9      771.87      654.19    161.49 o
  10   9   9     1930.47     2140.40    242.55 o
  11   9   9      199.19      169.83    139.97 o
 -11  10   9       27.58      261.43    158.82 o
 -10  10   9      553.06      436.83    167.39 o
  -9  10   9        8.01      109.01     96.54 o
  -8  10   9     5834.85     6254.34    256.80 o
  -7  10   9      138.64      168.00     91.76 o
  -6  10   9      264.59      297.90     87.66 o
  -5  10   9     1062.26     1054.64    118.78 o
  -4  10   9    28088.86    29579.22    338.11 o
  -3  10   9     3676.64     4404.31    119.53 o
  -2  10   9      225.28      107.71     51.85 o
  -1  10   9      131.55      209.75     57.08 o
   0  10   9    18759.20    18875.49    662.09 o
   1  10   9      271.46      134.57     53.91 o
   2  10   9     1031.90      997.90    100.74 o
   3  10   9     2349.69     2440.09    132.31 o
   4  10   9    18118.79    18677.92    502.68 o
   5  10   9      421.92      318.48     82.23 o
   6  10   9        9.23       63.74     52.44 o
   7  10   9       25.21      143.83     87.64 o
   8  10   9     5359.64     5575.93    761.28 o
   9  10   9       69.29      206.96    144.44 o
  10  10   9       53.21      106.38    108.62 o
 -11  11   9     1041.56      789.18    217.70 o
 -10  11   9     1417.03     1644.42    235.57 o
  -9  11   9     1503.77     1839.68    240.92 o
  -8  11   9     1207.31     1131.83    169.58 o
  -7  11   9     2998.60     3547.85    256.58 o
  -6  11   9     2203.60     2362.12    153.39 o
  -5  11   9     1786.79     1708.71    101.92 o
  -4  11   9      715.83      882.61    106.53 o
  -3  11   9     9330.14     9072.76    171.95 o
  -2  11   9     2030.19     2236.07    147.91 o
  -1  11   9     6308.54     5868.66    110.76 o
   0  11   9       41.90       35.08     41.52 o
   1  11   9     9228.54     9512.64    336.12 o
   2  11   9     7091.76     6894.13    164.97 o
   3  11   9     6426.45     6309.77    194.97 o
   4  11   9      413.92      405.70     95.51 o
   5  11   9     2045.74     1755.36    186.99 o
   6  11   9      837.74      747.14    105.93 o
   7  11   9     1954.18     1747.33    176.79 o
   8  11   9       36.73      213.65    114.31 o
   9  11   9     1344.86     1326.10    208.54 o
  10  11   9      575.77      807.97    211.02 o
 -10  12   9       65.21      141.72    123.63 o
  -9  12   9     3301.13     3802.47    466.40 o
  -8  12   9      588.07      656.08    192.16 o
  -7  12   9      541.65      721.23    172.43 o
  -6  12   9       26.33      112.16     67.49 o
  -5  12   9     9224.42     9105.93    173.37 o
  -4  12   9       41.71       83.54     42.97 o
  -3  12   9     4828.18     4229.77    156.87 o
  -2  12   9      111.55       85.46     43.22 o
  -1  12   9     2292.25     2045.79     76.60 o
   0  12   9     2091.02     2030.55    175.72 o
   1  12   9     9234.84    10271.00    260.23 o
   2  12   9      882.83      915.17    111.80 o
   3  12   9     5155.62     4903.11    205.72 o
   4  12   9      843.53      949.77    142.77 o
   5  12   9     1116.68      789.87     92.16 o
   6  12   9       72.14       96.54     60.67 o
   7  12   9     1849.79     1608.37    153.78 o
   8  12   9      282.82      262.97    105.23 o
   9  12   9     2548.98     2731.45    196.50 o
 -10  13   9     1715.46     1972.91    247.53 o
  -9  13   9      240.75      184.92    152.11 o
  -8  13   9      196.40      191.21    132.00 o
  -7  13   9      153.25      272.75    102.60 o
  -6  13   9     2856.79     2900.06    157.86 o
  -5  13   9      419.21      314.55     89.76 o
  -4  13   9       31.09       76.86     46.18 o
  -3  13   9     1787.66     1564.46     95.13 o
  -2  13   9     6727.58     6864.42    317.12 o
  -1  13   9      850.00      771.48     82.90 o
   0  13   9       62.91       55.03     39.00 o
   1  13   9     8139.99     9117.07    224.71 o
   2  13   9     9756.23     9360.15    284.59 o
   3  13   9      237.26      171.90     78.51 o
   4  13   9        6.10       71.50     58.18 o
   5  13   9      180.12       94.11     82.60 o
   6  13   9     2852.16     2491.76    131.82 o
   7  13   9     1019.14     1135.66    141.83 o
   8  13   9      113.04      192.04     95.42 o
   9  13   9      373.15      572.04    127.07 o
  -9  14   9        9.89      208.64    251.34 o
  -8  14   9     1527.90     1458.82    147.06 o
  -7  14   9       39.33       72.36     62.98 o
  -6  14   9       63.41       96.22     76.19 o
  -5  14   9      170.06      187.37     77.33 o
  -4  14   9     6833.51     6982.39    164.40 o
  -3  14   9      957.86      942.57    106.55 o
  -2  14   9       27.80       85.04     53.62 o
  -1  14   9      184.00      174.63     81.43 o
   0  14   9     5284.62     5239.90    235.61 o
   1  14   9      604.99      477.81    100.03 o
   2  14   9      169.96      154.47     76.57 o
   3  14   9      215.61      200.30     80.00 o
   4  14   9     5928.43     6410.03    278.31 o
   5  14   9       34.47       51.92     53.39 o
   6  14   9        1.18      138.98     76.55 o
   7  14   9      209.61      269.05     91.27 o
   8  14   9     3536.65     4090.04    245.75 o
  -9  15   9      406.03      363.91    124.48 o
  -8  15   9      107.84      137.33     93.84 o
  -7  15   9      545.15      691.03    116.63 o
  -6  15   9      155.27      147.74     83.24 o
  -5  15   9     1326.23     1167.53    111.79 o
  -4  15   9      129.64       99.65     63.03 o
  -3  15   9     5022.26     5404.07    230.61 o
  -2  15   9     1900.34     1803.08    131.65 o
  -1  15   9     1239.38      887.21     83.11 o
   0  15   9       23.16       38.75     44.42 o
   1  15   9     1052.21      965.98    112.04 o
   2  15   9     1351.19     1690.68    144.75 o
   3  15   9     2018.46     2121.96    137.74 o
   4  15   9      101.43       92.85     67.75 o
   5  15   9     1436.43     1378.87    145.38 o
   6  15   9      395.73      281.60    105.53 o
   7  15   9     1450.70     1398.36    148.56 o
   8  15   9       13.47      120.82     83.94 o
  -8  16   9      182.27      155.61     96.12 o
  -7  16   9       94.19      102.43     75.16 o
  -6  16   9       19.23       51.99     63.46 o
  -5  16   9     1187.11      968.27    110.07 o
  -4  16   9      176.60      243.41    111.96 o
  -3  16   9     2174.67     2193.78    207.43 o
  -2  16   9       30.50      136.98     93.26 o
  -1  16   9     3143.88     2720.55    385.77 o
   0  16   9      551.38      583.47     98.50 o
   1  16   9     1601.65     1309.82    115.59 o
   2  16   9       62.21       51.80     50.89 o
   3  16   9     2915.37     2898.77    220.32 o
   4  16   9      343.05      202.90    105.53 o
   5  16   9     1195.48      808.62    158.95 o
   6  16   9       93.53      216.52    163.81 o
   7  16   9      537.13      602.92    221.99 o
  -7  17   9       70.81      104.89     97.33 o
  -6  17   9     1352.86     1227.65    168.01 o
  -5  17   9        7.73      128.34    148.69 o
  -4  17   9       53.88      108.34    134.95 o
  -3  17   9      906.58     1588.79    376.79 o
  -2  17   9     3267.52     4234.66    434.37 o
  -1  17   9       74.72      202.29    193.45 o
   0  17   9       52.40       77.48    180.32 o
   1  17   9      661.94      662.08    156.67 o
   2  17   9     3706.40     3145.38    190.46 o
   3  17   9     1086.62     1146.25    187.10 o
   4  17   9      217.21      192.73    125.03 o
   5  17   9       71.24      101.82    101.60 o
   6  17   9     1041.35     1093.03    196.50 o
  -6  18   9      111.96      139.50    241.57 o
  -5  18   9       23.74       74.34    146.71 o
  -4  18   9     2143.60     2087.91    349.54 o
  -3  18   9       44.28      123.54    154.64 o
  -2  18   9       49.09      150.53    157.85 o
  -1  18   9      363.86      381.19    259.64 o
   0  18   9     1809.75     1531.68    351.95 o
   1  18   9      675.07      561.51    231.95 o
   2  18   9       42.15       59.18    142.04 o
   3  18   9      425.31      409.19    146.73 o
   4  18   9     1694.33     1792.04    233.30 o
   5  18   9       61.50       68.07     95.16 o
  -5  19   9      820.38      739.30    227.02 o
  -4  19   9       52.73       36.50    124.52 o
  -3  19   9     1327.05     1304.05    328.20 o
  -2  19   9      283.84      402.29    242.30 o
  -1  19   9      570.65      385.52    254.49 o
   0  19   9       50.29      101.07    144.95 o
   1  19   9      424.02      612.65    342.35 o
   2  19   9      247.71      260.59    233.85 o
   3  19   9      637.98      714.80    252.01 o
   4  19   9        1.66      115.56    116.24 o
  -3  20   9      261.34      377.24    278.60 o
  -2  20   9       28.68      109.73    172.61 o
  -1  20   9      539.23      523.72    215.00 o
   0  20   9      191.94      203.11    190.85 o
   1  20   9      749.43      639.19    288.72 o
   2  20   9       54.57       27.17    108.78 o
 -12   0  10     2547.69     2494.23    310.83 o
 -10   0  10     1172.83      845.48    212.63 o
  -8   0  10    18277.34    16267.05    349.21 o
  -6   0  10     5899.28     5416.77    169.92 o
  -2   0  10     4097.17     3541.57    137.32 o
   0   0  10    51776.44    50907.56   3637.10 o
   2   0  10     6995.88     7281.17    133.02 o
   4   0  10    33676.96    31034.94    201.25 o
   6   0  10    14804.63    17305.41    241.11 o
   8   0  10     3483.58     3911.81    192.35 o
  10   0  10     5198.98     5609.78    246.62 o
  12   0  10     1567.35     1827.98    226.27 o
 -13   1  10     1279.79     1363.01    208.02 o
 -12   1  10      100.41      142.44    115.41 o
 -11   1  10      345.24      410.61    158.99 o
 -10   1  10     2170.26     2122.43    179.60 o
  -9   1  10     2617.91     2732.47    156.92 o
  -8   1  10     1934.73     1804.99    176.03 o
  -7   1  10      891.73      855.61    101.95 o
  -6   1  10    14402.25    13149.49    394.96 o
  -5   1  10    24887.02    22698.55    242.92 o
  -4   1  10     5439.39     6337.15    193.22 o
  -3   1  10      988.51     1073.06     62.35 o
  -2   1  10     5474.75     5493.73    136.33 o
  -1   1  10    17096.49    17084.40    199.96 o
   0   1  10    21415.41    21658.88    153.69 o
   1   1  10     9089.19     8634.93    122.70 o
   2   1  10    13466.91    11891.92    133.69 o
   3   1  10    27843.57    27876.46    142.86 o
   4   1  10    17832.34    18638.42    135.84 o
   5   1  10     1369.11     1412.51     94.84 o
   6   1  10     3750.24     3930.19    111.56 o
   7   1  10     4160.64     4009.95    120.16 o
   8   1  10     1368.72     1151.77     88.44 o
   9   1  10       17.86       77.08     48.66 o
  10   1  10     1666.43     1814.32    132.95 o
  11   1  10     5080.50     5859.73    192.25 o
  12   1  10      938.52      991.78    191.14 o
 -13   2  10      874.65      856.76    230.78 o
 -12   2  10       11.27      228.57    131.03 o
 -11   2  10     2662.09     2840.10    205.12 o
 -10   2  10       20.18       31.45     65.65 o
  -9   2  10     1436.76     1359.13    140.90 o
  -8   2  10       16.92      268.48    116.14 o
  -7   2  10    27182.08    26097.13    287.84 o
  -6   2  10      986.15      882.21    100.60 o
  -5   2  10     1975.74     1998.48    127.38 o
  -4   2  10       19.03      279.38     65.84 o
  -2   2  10     1293.97     1094.10     45.62 o
  -1   2  10     1018.87     1071.94     85.95 o
   0   2  10     2958.56     3129.91    131.80 o
   1   2  10    24392.08    23155.71    494.03 o
   2   2  10      886.29     1111.32     95.68 o
   3   2  10     1244.27     1052.84     44.52 o
   4   2  10      625.70      431.36     44.90 o
   5   2  10    49161.89    51782.16    346.83 o
   6   2  10      431.15      479.93     88.67 o
   7   2  10      268.25      288.46     69.74 o
   8   2  10        6.17       34.14     46.10 o
   9   2  10     8482.82     8462.12    189.80 o
  10   2  10        2.17      104.16     73.52 o
  11   2  10       94.37      220.62    103.47 o
  12   2  10       75.29      147.56    136.28 o
 -12   3  10       17.33       81.28    109.70 o
 -11   3  10      114.89       83.09     72.49 o
 -10   3  10     1940.00     1713.33    165.63 o
  -9   3  10     2526.72     2833.19    169.98 o
  -8   3  10     6399.94     5659.35    438.34 o
  -7   3  10     2499.08     2271.79    126.34 o
  -6   3  10    20800.09    19522.32    183.27 o
  -5   3  10    23213.28    22229.23   1942.51 o
  -4   3  10     6887.25     8263.27    244.61 o
  -3   3  10     6745.78     7454.16    126.53 o
  -2   3  10    38942.69    36920.71    685.42 o
  -1   3  10    20005.08    18879.00    771.46 o
   0   3  10     2535.29     2784.52     86.00 o
   1   3  10      230.30      504.47     87.51 o
   2   3  10    22118.02    22865.92    503.05 o
   3   3  10    24371.05    24913.02     98.17 o
   4   3  10    11466.53    10963.15    119.34 o
   5   3  10      488.78      671.69     77.42 o
   6   3  10     5712.11     5535.24    133.73 o
   7   3  10     4212.88     4290.72    127.11 o
   8   3  10     2265.28     2279.44    122.89 o
   9   3  10      104.76       69.61     63.48 o
  10   3  10     1518.53     1353.79    177.27 o
  11   3  10     2989.25     3183.85    216.45 o
  12   3  10      629.02      855.05    182.33 o
 -12   4  10     2578.83     3308.59    253.61 o
 -11   4  10       23.01       98.85     87.56 o
 -10   4  10     1126.79      891.38    131.94 o
  -9   4  10      657.86      522.01    116.11 o
  -7   4  10       14.62      149.94     75.85 o
  -6   4  10     4589.75     4484.80    389.92 o
  -5   4  10      245.98      499.07     85.07 o
  -4   4  10    52949.22    54161.25    412.73 o
  -3   4  10     6217.28     5419.74    146.61 o
  -2   4  10    28424.81    30089.89    207.78 o
  -1   4  10      428.76      409.48     62.44 o
   0   4  10    24805.20    26768.67    170.08 o
   1   4  10     1383.99     1315.16     88.56 o
   2   4  10    14467.29    15586.61    397.80 o
   3   4  10     4950.05     6067.68     83.45 o
   4   4  10    20892.16    21637.37    171.64 o
   5   4  10       22.38       82.16     38.59 o
   6   4  10     8184.47     8325.13    138.70 o
   7   4  10       10.38       59.49     42.33 o
   8   4  10     3943.01     3879.28    135.12 o
   9   4  10       39.34       63.47     90.06 o
  10   4  10     2280.99     2085.76    209.41 o
  11   4  10        5.86      137.10    123.20 o
 -12   5  10      283.56      290.41    107.78 o
 -11   5  10      422.87      541.30    221.27 o
 -10   5  10     1840.92     1804.13    150.99 o
  -9   5  10     5972.86     6980.77    350.45 o
  -8   5  10     1055.33      956.90    125.96 o
  -7   5  10     3921.33     4102.10    153.55 o
  -6   5  10    10116.31     9791.00    396.56 o
  -5   5  10    13345.56    11797.27    156.98 o
  -4   5  10     2051.55     2521.39    129.51 o
  -3   5  10     4801.13     4484.62    147.66 o
  -2   5  10    10200.46     9566.18    151.94 o
  -1   5  10    11684.41    12605.03    271.21 o
   0   5  10     4395.44     4839.16    152.62 o
   1   5  10     1527.51     1392.18     40.32 o
   2   5  10    41061.80    40587.45    442.76 o
   3   5  10    37232.52    40842.46    186.42 o
   4   5  10     3106.53     2970.61     61.42 o
   5   5  10     3132.77     3486.98    103.20 o
   6   5  10     2184.93     1979.23     75.03 o
   7   5  10     5089.58     4242.81    130.98 o
   8   5  10      859.17      709.63    133.85 o
   9   5  10      637.62      457.57    151.84 o
  10   5  10     1448.66     1452.62    187.61 o
  11   5  10     2949.28     3082.72    399.89 o
 -12   6  10       99.86      123.90     85.79 o
 -11   6  10     2898.38     2994.77    177.98 o
 -10   6  10       28.44      105.77     98.95 o
  -9   6  10      976.56      895.45    147.23 o
  -8   6  10        4.02      173.33    107.43 o
  -7   6  10    15740.25    16056.62    496.86 o
  -6   6  10      915.28      858.20     87.06 o
  -5   6  10     2268.05     2215.60    179.36 o
  -4   6  10        5.32      129.73     65.25 o
  -3   6  10    19356.34    19505.34    200.69 o
  -2   6  10     3496.06     4014.63    136.96 o
  -1   6  10    13319.15    11900.47    259.93 o
   0   6  10      140.98      256.76     58.10 o
   1   6  10    42961.52    42870.14    305.21 o
   2   6  10    11524.36    11924.61    186.99 o
   3   6  10      284.74      238.94     32.84 o
   4   6  10       82.45       76.41     19.39 o
   5   6  10    19457.38    19048.07    167.00 o
   6   6  10      338.99      304.61     67.40 o
   7   6  10       39.30       83.30     91.06 o
   8   6  10      256.49      190.10    120.24 o
   9   6  10     8878.38    10112.60    581.00 o
  10   6  10      387.09      442.56    153.23 o
  11   6  10       54.92      107.77    100.30 o
 -12   7  10       12.57      136.40    127.62 o
 -11   7  10      253.20      174.37    119.61 o
 -10   7  10     1620.61     1434.23    212.21 o
  -9   7  10     1860.02     1712.30    187.53 o
  -8   7  10     3703.53     3712.91    274.20 o
  -7   7  10      728.43      739.57    179.55 o
  -6   7  10     8603.55     9490.56    392.47 o
  -5   7  10     9627.42    10044.09    416.88 o
  -4   7  10     3565.03     3784.58    164.15 o
  -3   7  10      561.91      503.46    102.73 o
  -2   7  10    14878.11    13742.82    294.35 o
  -1   7  10    11695.14    12573.18    170.91 o
   0   7  10      189.55      145.39     34.04 o
   1   7  10      223.93      262.16     46.69 o
   2   7  10    10144.17     9393.45    151.22 o
   3   7  10    11898.14    12161.76    102.78 o
   4   7  10    11209.25    11020.75    187.44 o
   5   7  10      591.83      488.72     64.65 o
   6   7  10     9466.00     9326.66    667.38 o
   7   7  10     3473.52     3358.78    179.36 o
   8   7  10     5041.93     5629.48    354.32 o
   9   7  10      375.04      363.10    129.79 o
  10   7  10      604.41      669.61    156.42 o
  11   7  10      902.39      974.61    217.24 o
 -12   8  10     1880.23     2017.08    237.11 o
 -11   8  10        4.61      189.82    137.82 o
 -10   8  10      448.51      245.70    110.13 o
  -9   8  10      233.73      183.36    109.66 o
  -8   8  10     4393.89     4161.31    239.35 o
  -7   8  10      697.96      673.34    157.06 o
  -6   8  10     1728.36     1829.65    131.20 o
  -5   8  10        6.78       77.40     57.66 o
  -4   8  10    19040.87    22061.90    250.91 o
  -3   8  10       64.68      105.95     44.61 o
  -2   8  10    16525.14    16438.97    249.77 o
  -1   8  10     1056.71     1310.37     56.27 o
   0   8  10     4214.62     4390.44     62.78 o
   1   8  10     1726.91     1466.78     76.50 o
   2   8  10     5805.79     5271.98    118.35 o
   3   8  10      361.22      296.94     87.02 o
   4   8  10    12783.31    13176.24    198.10 o
   5   8  10       25.39      215.24     87.38 o
   6   8  10    10841.91    10246.35    310.01 o
   7   8  10      342.36      342.48    137.75 o
   8   8  10     3945.51     4127.23    257.50 o
   9   8  10      177.15      183.82    115.88 o
  10   8  10     1017.06      915.28    183.10 o
  11   8  10       15.24      183.57    129.15 o
 -11   9  10      601.30      684.71    189.58 o
 -10   9  10     1686.53     1675.86    253.78 o
  -9   9  10     3350.31     3611.40    232.27 o
  -8   9  10       85.84       81.32     92.58 o
  -7   9  10      350.24      144.91     89.03 o
  -6   9  10     3214.46     3534.88    192.85 o
  -5   9  10     9522.12    10090.37    224.27 o
  -4   9  10     3729.80     3796.96    147.84 o
  -3   9  10       42.68       72.56     44.70 o
  -2   9  10    19417.69    20692.35    178.18 o
  -1   9  10    14700.32    14630.68    131.97 o
   0   9  10     1651.80     1876.55     71.19 o
   1   9  10       56.25       36.20     30.83 o
   2   9  10     1777.62     1670.78    117.81 o
   3   9  10    15397.99    15425.51    319.38 o
   4   9  10      537.10      390.37     71.97 o
   5   9  10      606.86      580.04    125.46 o
   6   9  10      894.78      816.92    146.98 o
   7   9  10     6723.31     6358.04    208.33 o
   8   9  10     1298.78     1182.09    190.38 o
   9   9  10        3.43       96.05     83.75 o
  10   9  10      440.45      296.83    136.79 o
 -11  10  10     2606.96     2448.49    253.01 o
 -10  10  10      142.16      187.28    129.90 o
  -9  10  10      927.50     1068.48    199.27 o
  -8  10  10        5.45       88.20     87.33 o
  -7  10  10     5727.28     6307.73    730.31 o
  -6  10  10       23.98      138.62     71.41 o
  -5  10  10     1223.00     1287.47    120.28 o
  -4  10  10      823.15     1257.71    101.20 o
  -3  10  10    24455.65    26920.22    376.15 o
  -2  10  10     4005.46     4191.71    139.06 o
  -1  10  10     1970.22     1663.69     78.09 o
   0  10  10      331.24      313.56     72.97 o
   1  10  10    21742.08    19860.89    928.64 o
   2  10  10      562.74      600.32     90.06 o
   3  10  10      334.54      351.28    107.28 o
   4  10  10      792.16      519.67    136.94 o
   5  10  10     5257.05     5114.26    171.83 o
   6  10  10      102.82      155.36     89.27 o
   7  10  10       11.07      131.24     84.53 o
   8  10  10        7.08      101.55     77.43 o
   9  10  10     4235.61     5016.26    213.61 o
  10  10  10       96.50       84.51     91.06 o
 -11  11  10      134.92      223.38    172.45 o
 -10  11  10     1981.99     2154.07    219.56 o
  -9  11  10      862.75      803.98    192.85 o
  -8  11  10     1025.43      875.92    176.71 o
  -7  11  10      869.23      796.81    166.82 o
  -6  11  10     7233.10     7383.86    187.09 o
  -5  11  10     4775.84     5150.29    117.59 o
  -4  11  10     4202.90     3923.00    131.42 o
  -3  11  10       92.37      149.50     52.81 o
  -2  11  10     2973.78     2810.31     92.76 o
  -1  11  10      325.09      229.05     46.07 o
   0  11  10     5153.97     4803.16    219.80 o
   1  11  10      418.20      497.43    110.22 o
   2  11  10    10856.32    10166.73    353.10 o
   3  11  10    13668.01    14775.24    259.82 o
   4  11  10      848.62      773.35    103.98 o
   5  11  10       26.34       54.24     49.80 o
   6  11  10     2073.27     2315.44    136.21 o
   7  11  10     1972.14     2112.99    188.39 o
   8  11  10     2239.53     2348.95    238.60 o
   9  11  10        1.64       82.59     78.63 o
  10  11  10      423.79      335.22    135.82 o
 -10  12  10      348.03      254.70    133.14 o
  -9  12  10        0.10      101.56    105.84 o
  -8  12  10     2218.49     1948.05    205.18 o
  -7  12  10      463.81      407.88    142.91 o
  -6  12  10      851.46      874.52     89.40 o
  -5  12  10       81.68      114.84     54.62 o
  -4  12  10     6083.57     6381.43    132.26 o
  -3  12  10       23.42       48.43     40.05 o
  -2  12  10     2484.23     2019.78     94.00 o
  -1  12  10      674.50      510.24     59.51 o
   0  12  10    15912.87    15361.84    342.74 o
   1  12  10     1266.05     1446.09    163.67 o
   2  12  10     8174.33     8025.12    267.32 o
   3  12  10      172.91       77.27     56.55 o
   4  12  10     2870.28     2510.86    270.43 o
   5  12  10      253.46      240.64     76.25 o
   6  12  10     2083.74     2175.40    162.01 o
   7  12  10       52.24      208.37     88.19 o
   8  12  10     2598.94     2589.06    278.25 o
   9  12  10      181.46      292.83    123.65 o
 -10  13  10     1136.23     1245.41    270.89 o
  -9  13  10     1426.86     1585.53    245.56 o
  -8  13  10       73.69      214.62    140.46 o
  -7  13  10      159.11      118.49     78.30 o
  -6  13  10     1250.85     1171.39    117.09 o
  -5  13  10     6448.73     6376.05    136.00 o
  -4  13  10       77.64      117.85     56.72 o
  -3  13  10      260.08      140.17     57.89 o
  -2  13  10     2787.98     2741.63    101.74 o
  -1  13  10     7707.49     7459.76    336.61 o
   0  13  10     1986.48     1757.28    161.34 o
   1  13  10      464.88      440.98     92.81 o
   2  13  10     3347.58     3202.38    193.61 o
   3  13  10     5793.27     4930.30    186.27 o
   4  13  10       69.35       54.84     60.76 o
   5  13  10       20.78       62.67     53.51 o
   6  13  10      241.54      229.15     94.12 o
   7  13  10     4359.95     4314.25    321.95 o
   8  13  10      539.83      676.45    127.65 o
   9  13  10       18.84      151.02     87.78 o
  -9  14  10      384.50      298.22    133.31 o
  -8  14  10       40.17      190.81     90.17 o
  -7  14  10     1187.21     1315.42    152.20 o
  -6  14  10      268.68      202.86     79.03 o
  -5  14  10      906.19      920.81    106.40 o
  -4  14  10      351.03      282.80     80.39 o
  -3  14  10     8078.42     7514.31    145.73 o
  -2  14  10      269.47      320.86    128.26 o
  -1  14  10       41.23       63.04     52.43 o
   0  14  10      127.25      157.31     72.48 o
   1  14  10     8966.33     8676.57    348.86 o
   2  14  10       66.12       77.83     65.82 o
   3  14  10      175.74      175.60     72.01 o
   4  14  10      406.91      229.07     88.95 o
   5  14  10     2366.93     2225.54    163.37 o
   6  14  10       58.64       94.18     70.27 o
   7  14  10        2.93      115.01     85.14 o
   8  14  10        5.35      161.07     94.26 o
  -9  15  10      172.05      203.64    106.61 o
  -8  15  10       86.01      103.86     87.37 o
  -7  15  10       77.18       64.36     66.43 o
  -6  15  10      848.77      642.22    100.73 o
  -5  15  10     1280.78     1242.96    131.57 o
  -4  15  10      752.83      439.38     85.96 o
  -3  15  10      136.94      377.20    136.89 o
  -2  15  10     2441.79     2596.16    155.31 o
  -1  15  10      263.79      232.55     68.04 o
   0  15  10     1753.30     1586.24    134.21 o
   1  15  10       53.00      104.06     73.52 o
   2  15  10     2563.82     2751.78    257.45 o
   3  15  10      894.83      861.12    157.37 o
   4  15  10     1524.00     1371.79    217.61 o
   5  15  10        1.19       58.51     90.56 o
   6  15  10     1371.37     1633.75    234.51 o
   7  15  10     1581.58     1801.10    272.58 o
   8  15  10      704.68      641.60    150.88 o
  -8  16  10      546.29      583.20    183.20 o
  -7  16  10      128.19      178.24    126.12 o
  -6  16  10      575.04      360.34    111.67 o
  -5  16  10      181.73      126.25     83.18 o
  -4  16  10     3592.48     3620.05    353.82 o
  -3  16  10      198.80      307.58    235.31 o
  -2  16  10     1163.65     1564.16    288.76 o
  -1  16  10        6.48       53.29     67.33 o
   0  16  10     3176.35     3284.63    171.23 o
   1  16  10      274.68      311.32    130.70 o
   2  16  10     1431.20     1316.87    178.82 o
   3  16  10      207.04      156.89     96.06 o
   4  16  10      776.80      468.39    144.95 o
   5  16  10      486.16      332.66    140.97 o
   6  16  10     1184.62     1125.70    229.39 o
   7  16  10        2.80      127.27    129.66 o
  -7  17  10       29.53      128.43    115.38 o
  -6  17  10      711.54      496.86    268.01 o
  -5  17  10     2748.92     3134.82    425.14 o
  -4  17  10       54.50      105.26    123.90 o
  -3  17  10      166.98      217.49    213.17 o
  -2  17  10      275.93      430.31    244.77 o
  -1  17  10     2240.84     2257.70    271.77 o
   0  17  10      484.47      586.27    265.17 o
   1  17  10       31.60       82.09     86.24 o
   2  17  10      650.25      699.47    143.73 o
   3  17  10     1567.29     1326.08    194.55 o
   4  17  10      134.65      140.26    118.60 o
   5  17  10        2.10       71.49    102.48 o
   6  17  10      183.04      148.19    134.53 o
  -6  18  10      495.25      608.84    319.24 o
  -5  18  10      150.96       87.20    163.25 o
  -4  18  10      189.58      281.36    226.08 o
  -3  18  10     1623.87     1715.07    350.30 o
  -2  18  10       24.67      288.02    263.78 o
  -1  18  10       89.69      124.39    194.21 o
   0  18  10       11.27      141.82    199.03 o
   1  18  10     3124.46     3222.59    380.55 o
   2  18  10       22.34       84.20     95.47 o
   3  18  10      133.83      188.72    119.00 o
   4  18  10      240.37      157.28    113.31 o
   5  18  10      901.98      796.88    173.98 o
  -4  19  10      199.27      213.13    184.37 o
  -3  19  10        4.70      128.19    191.66 o
  -2  19  10     1400.45     1429.00    266.66 o
  -1  19  10      412.36      431.27    237.25 o
   0  19  10     1246.05     1344.89    400.26 o
   1  19  10      220.29      263.82    224.86 o
   2  19  10     1046.33     1045.85    290.32 o
   3  19  10      327.36      287.25    231.18 o
  -2  20  10      343.23      345.07    181.72 o
  -1  20  10       90.87       94.07    138.80 o
   0  20  10     1239.78     1490.34    315.67 o
   1  20  10      172.29      207.98    155.91 o
 -13   0  11        6.97       82.17    135.20 o
 -11   0  11     2506.23     2817.46    302.57 o
  -9   0  11     3048.69     2667.46    241.70 o
  -7   0  11    16100.29    14602.44    283.45 o
  -5   0  11     5112.77     4933.59    143.95 o
  -3   0  11    37054.96    32417.26    282.46 o
  -1   0  11    18964.31    18252.59    257.56 o
   1   0  11     1628.49     2400.70    149.39 o
   3   0  11    11037.72     9023.11    165.71 o
   5   0  11    36097.54    37263.65    259.35 o
   7   0  11     5975.83     6869.01    193.70 o
   9   0  11     4891.05     5339.36    206.78 o
  11   0  11     2388.05     2797.81    246.50 o
 -13   1  11      992.51     1211.65    198.34 o
 -12   1  11      421.92      430.87    150.59 o
 -11   1  11      348.47      355.60    108.82 o
 -10   1  11      304.60      335.77    112.54 o
  -9   1  11     4252.22     4298.16    196.28 o
  -8   1  11    17322.35    18344.96    229.21 o
  -7   1  11      261.26      228.44     70.88 o
  -6   1  11      603.94      470.32     84.75 o
  -5   1  11     7858.33     8195.94    122.41 o
  -4   1  11     8607.06     7272.52    206.83 o
  -3   1  11    13267.95    12959.11    516.77 o
  -2   1  11     1514.54     1683.76     49.07 o
  -1   1  11    20057.36    21726.22    540.97 o
   0   1  11      911.11     1244.87     88.27 o
   1   1  11     2676.61     3345.13    109.24 o
   2   1  11      684.09      851.89     83.70 o
   3   1  11    38712.16    38100.24    178.90 o
   4   1  11    39472.45    41415.37    356.00 o
   5   1  11    13308.83    12964.60    176.89 o
   6   1  11     1165.21     1304.87    100.81 o
   7   1  11     1526.20     1400.61     87.32 o
   8   1  11     5404.78     5473.90    132.72 o
   9   1  11     2836.13     2787.64    125.83 o
  10   1  11      120.64      345.93    119.39 o
  11   1  11     1625.60     1691.16    168.11 o
  12   1  11      803.90      858.63    171.77 o
 -13   2  11        8.05       80.54     90.25 o
 -12   2  11      567.09      491.09    154.57 o
 -11   2  11        4.46      108.49     95.15 o
 -10   2  11     4660.95     5088.04    237.18 o
  -9   2  11      105.62      102.92     70.68 o
  -8   2  11     5102.92     4839.10    159.66 o
  -7   2  11       18.30      186.33     90.45 o
  -6   2  11    16460.07    16596.04    227.17 o
  -5   2  11       94.26      155.50     62.54 o
  -4   2  11     4484.39     4562.24     81.59 o
  -3   2  11      133.22      181.01     45.13 o
  -1   2  11        7.20       72.46     35.07 o
   0   2  11     1934.63     2050.47     98.25 o
   1   2  11      490.00      603.18     69.05 o
   2   2  11    99428.73   105871.08    801.97 o
   3   2  11      308.28      237.88     47.83 o
   4   2  11     2435.66     2686.96     77.58 o
   5   2  11     1779.42     2171.83     93.32 o
   6   2  11     8043.17     8406.56    173.38 o
   7   2  11        4.77       37.37     38.20 o
   8   2  11       29.72       74.35     59.08 o
   9   2  11       62.05      107.53     79.82 o
  10   2  11     9215.47    10375.95    356.10 o
  11   2  11       19.86      229.49    151.55 o
 -12   3  11      763.10      970.44    184.82 o
 -11   3  11      331.68      389.11    143.92 o
 -10   3  11      549.83      419.16    141.79 o
  -9   3  11     4429.58     3893.17    167.03 o
  -8   3  11     8469.79     8360.07    361.55 o
  -7   3  11     3023.68     2360.79    131.80 o
  -6   3  11     2452.91     2080.71    219.11 o
  -5   3  11    15236.51    16198.70    566.29 o
  -4   3  11    22425.80    18760.79    168.97 o
  -3   3  11     2376.25     2362.48    100.25 o
  -2   3  11     7302.63     6798.21    239.41 o
  -1   3  11    25062.44    23347.43    929.22 o
   0   3  11    18641.92    18291.83    573.12 o
   1   3  11     8096.82     9683.26    119.06 o
   2   3  11       76.04      110.63     36.87 o
   3   3  11    24802.17    21722.61    139.15 o
   4   3  11    27285.49    25568.26    133.14 o
   5   3  11     5770.24     5656.90     98.06 o
   6   3  11        4.45       73.69     40.01 o
   7   3  11     2695.63     2552.42    107.64 o
   8   3  11     3435.28     3372.06    127.48 o
   9   3  11     2361.45     2463.24    145.82 o
  10   3  11        3.61       87.94     76.51 o
  11   3  11     1859.69     2071.44    232.96 o
 -12   4  11      103.82      111.89    102.62 o
 -11   4  11     3767.71     4091.88    226.68 o
 -10   4  11       66.04       77.97     70.92 o
  -9   4  11     1549.98     1393.69    191.16 o
  -8   4  11       57.46      202.02    110.52 o
  -7   4  11    12829.88    11325.98    195.07 o
  -6   4  11      467.62      614.66    145.71 o
  -5   4  11     4706.98     4825.45    128.11 o
  -4   4  11      887.30      871.84     71.59 o
  -3   4  11    20138.16    17441.16    165.09 o
  -2   4  11     1981.24     2759.09    132.45 o
  -1   4  11     9548.20     8760.73    117.09 o
   0   4  11        3.87       96.58     47.37 o
   1   4  11    72382.20    73636.64    522.89 o
   2   4  11       77.52       62.23     24.37 o
   3   4  11    17540.17    16709.92    166.80 o
   4   4  11     1742.78     1600.51     56.42 o
   5   4  11    17381.00    17292.80    180.61 o
   6   4  11       88.01      135.52     47.63 o
   7   4  11     5665.57     5939.21    173.31 o
   8   4  11      548.26      349.83     76.45 o
   9   4  11     3064.90     3129.88    378.41 o
  10   4  11       46.69       81.48     86.70 o
  11   4  11     2046.72     2040.90    215.94 o
 -12   5  11      674.71      688.84    159.90 o
 -11   5  11       20.89      189.43    144.50 o
 -10   5  11      486.24      506.32    145.22 o
  -9   5  11     5041.44     5001.34    220.03 o
  -8   5  11     4932.26     5403.16    187.93 o
  -7   5  11     2362.41     2346.50    171.11 o
  -6   5  11     2727.09     2377.87    133.18 o
  -5   5  11     7399.95     7645.44    218.98 o
  -4   5  11    14460.38    14811.14    192.04 o
  -3   5  11     2527.35     2512.25    124.11 o
  -2   5  11      421.40      506.21    114.98 o
  -1   5  11     7155.33     8428.94    338.00 o
   0   5  11    67827.26    68842.63   7218.24 o
   1   5  11      463.04      464.58     36.50 o
   2   5  11      423.50      363.79     42.04 o
   3   5  11    14734.26    15098.91    134.37 o
   4   5  11     9283.97     9236.16    168.75 o
   5   5  11     6040.93     5875.92     86.34 o
   6   5  11      501.60      591.58     64.40 o
   7   5  11     2813.82     2792.25    116.94 o
   8   5  11     7361.56     7222.74    258.13 o
   9   5  11      480.96      442.59    119.94 o
  10   5  11       31.54       76.85    116.11 o
  11   5  11      541.72      647.23    181.78 o
 -12   6  11      388.68      252.59    100.76 o
 -11   6  11       17.98      104.99     71.19 o
 -10   6  11     3728.02     3682.08    201.86 o
  -9   6  11     1043.91      979.81    143.99 o
  -8   6  11     1950.86     1999.69    162.58 o
  -7   6  11       14.08      142.68     89.80 o
  -6   6  11    17304.04    18912.93    195.01 o
  -5   6  11      465.56      348.59     93.71 o
  -4   6  11     3381.15     3663.15    161.81 o
  -3   6  11      199.65      182.17     82.07 o
  -2   6  11    38656.17    43769.10    299.18 o
  -1   6  11       33.15       38.97     24.73 o
   0   6  11      183.33      136.62     25.41 o
   1   6  11       43.66       33.78     20.74 o
   2   6  11    25597.24    24982.16    190.48 o
   3   6  11      903.97     1272.13     85.48 o
   4   6  11      891.37      661.37     76.82 o
   5   6  11     3380.49     2820.35     99.54 o
   6   6  11     6495.08     6601.05    111.33 o
   7   6  11      804.52      640.17    132.43 o
   8   6  11       14.60       86.82    124.15 o
   9   6  11      351.42      313.36    126.48 o
  10   6  11     6105.60     6967.08    300.21 o
  11   6  11       56.72      140.39    134.94 o
 -12   7  11      762.80      553.95    167.87 o
 -11   7  11      180.58       95.52    117.35 o
 -10   7  11      371.07      160.96     79.21 o
  -9   7  11     2791.63     2819.71    247.50 o
  -8   7  11     1848.28     2134.36    279.76 o
  -7   7  11     1518.64     1333.63    196.73 o
  -6   7  11     2003.39     1968.01    165.32 o
  -5   7  11    11660.91    12577.18    240.48 o
  -4   7  11     5348.84     5571.58    193.41 o
  -3   7  11     3221.89     3733.99    167.93 o
  -2   7  11       58.06       90.38     45.87 o
  -1   7  11     7931.52     7950.01    169.40 o
   0   7  11    14496.97    12501.34     76.94 o
   1   7  11     1440.04     1298.34     95.55 o
   2   7  11     1852.41     1775.75     46.70 o
   3   7  11     9457.85     8650.56    175.43 o
   4   7  11    10944.76    10925.18    158.88 o
   5   7  11     2520.78     2418.89    141.97 o
   6   7  11      110.93      171.59     83.63 o
   7   7  11     2404.98     2773.29    160.17 o
   8   7  11     3871.56     3978.30    232.27 o
   9   7  11     2137.74     2305.44    216.77 o
  10   7  11        9.07       52.86     71.33 o
  11   7  11     1877.46     1854.21    263.62 o
 -12   8  11       46.14      127.71    116.87 o
 -11   8  11     3226.01     3421.36    266.26 o
 -10   8  11      130.85      105.72    136.68 o
  -9   8  11      730.46      631.58    234.55 o
  -8   8  11        0.08       35.16     62.82 o
  -7   8  11     5169.50     4867.78    459.06 o
  -6   8  11      142.10      127.35     92.70 o
  -5   8  11     2743.14     2612.99    176.99 o
  -4   8  11       11.58       77.22     73.40 o
  -3   8  11    14801.20    15247.74    143.78 o
  -2   8  11      156.65      188.48     43.55 o
  -1   8  11     8152.29     7573.76     86.79 o
   0   8  11        2.17       61.20     24.26 o
   1   8  11    19971.10    21274.58    923.55 o
   2   8  11      111.83       90.67     43.21 o
   3   8  11     4656.24     4528.28    180.20 o
   4   8  11      483.19      571.65     83.29 o
   5   8  11    19868.60    22523.47    451.79 o
   6   8  11       48.01      129.33     83.92 o
   7   8  11     5204.43     4900.51    216.96 o
   8   8  11      170.84      242.67    121.72 o
   9   8  11     1422.01     1456.65    212.64 o
  10   8  11      183.97      238.91    162.48 o
  11   8  11      914.19      900.87    194.36 o
 -11   9  11       12.35       55.24    156.90 o
 -10   9  11      299.39      250.70    131.50 o
  -9   9  11     2263.44     2327.22    304.20 o
  -8   9  11     3161.27     3360.31    189.33 o
  -7   9  11      885.23      733.85    168.92 o
  -6   9  11      182.18      246.82     91.87 o
  -5   9  11     8949.95     8801.01    288.74 o
  -4   9  11    13795.65    14428.48    238.60 o
  -3   9  11       32.29       49.70     32.48 o
  -2   9  11     3415.05     3588.20     94.59 o
  -1   9  11     1589.85     1560.14     71.22 o
   0   9  11    21176.34    20363.95    114.30 o
   1   9  11     1510.12     1644.87    207.33 o
   2   9  11       60.12       97.60     44.18 o
   3   9  11     2344.94     1947.34    128.58 o
   4   9  11     7966.03     8926.83    504.59 o
   5   9  11     7842.11     8148.88    401.57 o
   6   9  11     1881.47     1693.48    140.48 o
   7   9  11     2753.04     2983.80    175.52 o
   8   9  11     4405.44     4528.95    199.13 o
   9   9  11       84.55      137.56     89.64 o
  10   9  11        1.82       68.10     74.36 o
 -11  10  11       24.32      153.85    114.82 o
 -10  10  11     2131.87     2388.92    245.61 o
  -9  10  11      729.00      539.29    161.01 o
  -8  10  11     1020.62     1024.52    184.46 o
  -7  10  11       87.79      122.23     92.15 o
  -6  10  11    13464.48    13089.63    381.12 o
  -5  10  11     2301.02     2083.77    134.63 o
  -4  10  11     3392.29     3336.51    141.28 o
  -3  10  11      883.38     1087.74     93.50 o
  -2  10  11     9323.53     9841.40    129.85 o
  -1  10  11     3828.77     3066.91     88.58 o
   0  10  11     3018.10     2635.07    185.62 o
   1  10  11       13.31       74.76     50.98 o
   2  10  11    21394.46    19366.68    233.05 o
   3  10  11      135.24      100.06     75.82 o
   4  10  11      276.18      119.23     69.48 o
   5  10  11     1766.11     1231.71     90.57 o
   6  10  11    10590.91    10160.77    205.24 o
   7  10  11      398.14      414.42    113.71 o
   8  10  11       35.36      162.69     80.91 o
   9  10  11        4.27      159.99     91.07 o
  10  10  11     1559.20     1856.42    191.12 o
 -11  11  11       92.86      128.98    121.73 o
 -10  11  11      414.99      262.45    125.97 o
  -9  11  11     2254.06     2332.66    234.72 o
  -8  11  11      306.49      225.38    129.82 o
  -7  11  11      566.33      557.58    162.25 o
  -6  11  11      956.61     1142.64    129.24 o
  -5  11  11     3561.15     3543.07    130.68 o
  -4  11  11     4993.90     5050.05    186.00 o
  -3  11  11     1798.47     1594.46     75.59 o
  -2  11  11      193.03      173.65     51.09 o
  -1  11  11    10160.20    10197.21    406.07 o
   0  11  11    14692.42    14414.93    528.77 o
   1  11  11     3661.78     2906.63    248.36 o
   2  11  11      883.95      803.58     89.94 o
   3  11  11     7327.80     7472.78    373.83 o
   4  11  11      791.37      681.12     87.21 o
   5  11  11     2037.87     1611.16    192.06 o
   6  11  11       49.05       85.90     60.14 o
   7  11  11     1865.47     2148.79    155.83 o
   8  11  11     1862.39     2261.49    231.01 o
   9  11  11     1081.02     1030.98    150.31 o
  10  11  11        0.51      152.86     97.08 o
 -10  12  11       85.56      241.83    159.54 o
  -9  12  11      224.37      270.18    145.84 o
  -8  12  11       88.15       86.51    110.26 o
  -7  12  11     3555.26     3698.46    405.55 o
  -6  12  11       42.38      165.01     73.41 o
  -5  12  11     2042.60     1921.50    100.63 o
  -4  12  11       36.22      103.23     46.81 o
  -3  12  11     5582.23     6104.01    212.87 o
  -2  12  11     1424.83     1137.26     86.06 o
  -1  12  11     5202.32     5375.13    150.68 o
   0  12  11     1052.43     1029.51    120.76 o
   1  12  11    16754.50    19843.27    797.85 o
   2  12  11      705.97      722.94    101.16 o
   3  12  11      795.91      647.86     93.05 o
   4  12  11       24.71       47.29     45.28 o
   5  12  11     1941.62     2103.32    191.25 o
   6  12  11      208.48      196.90     58.95 o
   7  12  11     2556.93     2835.86    166.20 o
   8  12  11       36.28      118.61     79.85 o
   9  12  11     1211.83     1286.87    168.70 o
 -10  13  11      300.68      356.43    162.40 o
  -9  13  11      441.20      386.33    176.30 o
  -8  13  11     1315.79     1728.49    233.53 o
  -7  13  11       75.02      133.46     74.55 o
  -6  13  11      343.11      421.13    152.26 o
  -5  13  11     3495.77     3479.28    144.05 o
  -4  13  11     4731.32     4912.10    124.76 o
  -3  13  11        9.66       67.77     39.35 o
  -2  13  11      321.83      257.08     69.98 o
  -1  13  11     3222.62     3180.12    204.56 o
   0  13  11     9481.22    10440.83    302.85 o
   1  13  11      837.39     1040.65    156.93 o
   2  13  11       40.12       82.01     54.88 o
   3  13  11      208.95      179.97     63.96 o
   4  13  11     1633.76     1571.42    117.89 o
   5  13  11      256.79      168.69     72.70 o
   6  13  11       23.83       91.22     67.87 o
   7  13  11     1542.01     1569.26    190.88 o
   8  13  11     3040.08     3183.30    187.82 o
   9  13  11      166.93      262.29    130.99 o
  -9  14  11      105.15      229.69    151.23 o
  -8  14  11      238.64      306.99    103.07 o
  -7  14  11      132.51      283.25    109.32 o
  -6  14  11     3395.77     2900.22    138.39 o
  -5  14  11      119.12      157.09     67.62 o
  -4  14  11      577.71      493.58     71.70 o
  -3  14  11      245.63      391.96     95.87 o
  -2  14  11     2336.80     2322.37    127.39 o
  -1  14  11      103.26       67.01     89.71 o
   0  14  11      807.69      834.08    157.20 o
   1  14  11       60.63      114.54     90.51 o
   2  14  11     5185.11     6141.44    258.97 o
   3  14  11       17.97      106.22     92.58 o
   4  14  11       78.89       43.51     62.71 o
   5  14  11      315.78      235.03    135.12 o
   6  14  11     6799.74     7604.35    342.96 o
   7  14  11      191.33      267.99    170.22 o
   8  14  11        4.87       89.15     88.97 o
  -8  15  11       33.67      120.17    126.50 o
  -7  15  11      322.20      288.93    145.14 o
  -6  15  11      172.39      255.93    147.69 o
  -5  15  11     1963.25     1919.73    193.42 o
  -4  15  11     2470.78     2561.03    360.28 o
  -3  15  11     1403.52     1335.80    286.56 o
  -2  15  11      342.99      255.82    157.27 o
  -1  15  11     3227.28     2845.65    166.04 o
   0  15  11     1077.22      891.19    135.57 o
   1  15  11      791.64      826.45    159.64 o
   2  15  11        7.63       79.63     68.27 o
   3  15  11     2136.60     1934.80    179.08 o
   4  15  11      805.74      803.95    156.10 o
   5  15  11      885.29      575.27    176.15 o
   6  15  11        7.30      175.63    126.27 o
   7  15  11     1374.24     1900.45    302.44 o
  -8  16  11        4.98      100.88    104.41 o
  -7  16  11     1180.52     1223.78    208.03 o
  -6  16  11      299.87      232.50    145.09 o
  -5  16  11      528.51      585.39    244.85 o
  -4  16  11       20.50       77.90    154.36 o
  -3  16  11     4329.28     5030.57    344.89 o
  -2  16  11      521.25      428.23    264.27 o
  -1  16  11      847.86      569.89    117.10 o
   0  16  11       37.01       72.93     94.96 o
   1  16  11     2869.47     2702.91    206.84 o
   2  16  11      174.72      213.76    128.48 o
   3  16  11     1201.85     1150.34    227.58 o
   4  16  11       39.07       46.67     81.93 o
   5  16  11     1149.99     1118.73    214.17 o
   6  16  11      164.75      223.73    123.83 o
   7  16  11     1029.76     1101.45    222.40 o
  -7  17  11       26.73      183.81    140.68 o
  -6  17  11       94.19      251.47    205.34 o
  -5  17  11      501.61      434.85    228.59 o
  -4  17  11     1300.86     1356.21    316.76 o
  -3  17  11       96.45       84.13    198.61 o
  -2  17  11      283.23      234.64    187.11 o
  -1  17  11     1027.90      914.63    218.37 o
   0  17  11     4576.88     4678.17    226.26 o
   1  17  11      753.17      786.68    167.04 o
   2  17  11      626.31      550.78    163.79 o
   3  17  11       43.29      144.93    124.84 o
   4  17  11     1323.13     1260.77    180.41 o
   5  17  11       17.07      110.82     95.65 o
   6  17  11       39.66       99.25    114.14 o
  -6  18  11     1518.80     1551.47    341.35 o
  -5  18  11        6.80       80.70    149.05 o
  -4  18  11      121.87      137.05    204.23 o
  -3  18  11      199.73      148.43    175.18 o
  -2  18  11     1419.03     1798.75    393.92 o
  -1  18  11      655.79      311.52    250.87 o
   0  18  11      150.04      200.77    191.66 o
   1  18  11      313.93      268.59    219.72 o
   2  18  11     1954.87     2258.04    231.41 o
   3  18  11        7.54      159.74    125.04 o
   4  18  11       31.89       89.65    104.90 o
   5  18  11        8.37       43.01     86.91 o
  -4  19  11      313.61      375.83    306.74 o
  -3  19  11      151.53      281.87    209.90 o
  -2  19  11      160.88      265.05    212.42 o
  -1  19  11      954.87      860.98    309.35 o
   0  19  11      240.94      239.07    198.56 o
   1  19  11      348.35      450.58    228.79 o
   2  19  11        2.04       17.48    100.29 o
   3  19  11      813.47      567.45    263.93 o
  -1  20  11      391.45      343.74    196.39 o
   0  20  11       33.50      238.46    298.65 o
 -12   0  12      125.50      175.97    135.49 o
 -10   0  12     5220.72     5782.27    289.67 o
  -8   0  12     1179.48     1043.48    220.36 o
  -6   0  12    20101.21    17883.71    253.47 o
  -4   0  12      168.84      273.63     59.44 o
  -2   0  12    25265.02    20099.90    236.00 o
   0   0  12    21966.26    24447.53   1370.16 o
   2   0  12    75794.20    69913.39   1195.13 o
   4   0  12    18007.19    17248.79    198.00 o
   6   0  12     3564.94     3790.29    132.19 o
   8   0  12     5552.34     5957.56    202.02 o
  10   0  12     5088.80     5801.12    250.13 o
 -12   1  12      772.11      755.41    174.62 o
 -11   1  12     1444.75     1342.66    339.59 o
 -10   1  12       62.29      207.40    118.14 o
  -9   1  12     1200.22     1370.34    164.02 o
  -8   1  12     8669.75     9611.37    334.59 o
  -7   1  12     5149.32     5545.67    203.40 o
  -6   1  12      455.62      234.85     74.37 o
  -5   1  12     1141.53      814.23     64.08 o
  -4   1  12     5935.91     5230.31    132.08 o
  -3   1  12    14895.99    14085.99    256.10 o
  -2   1  12     9731.35     8712.41    128.12 o
  -1   1  12    15464.08    15662.09    522.81 o
   0   1  12    11554.09    12755.64    375.90 o
   1   1  12    54488.61    63379.99    960.81 o
   2   1  12     2057.33     3141.63    241.38 o
   3   1  12     1545.60     1504.34    109.06 o
   4   1  12    13879.05    14779.40    128.02 o
   5   1  12     6770.65     7050.16    156.76 o
   6   1  12     2091.44     2058.95     97.39 o
   7   1  12      249.97      256.50     76.52 o
   8   1  12     3095.39     3069.42    142.50 o
   9   1  12     6169.62     6475.66    195.34 o
  10   1  12     1762.55     1918.20    185.68 o
  11   1  12       47.70      118.65     85.35 o
 -12   2  12        0.37      100.77     97.50 o
 -11   2  12     1061.08      896.92    148.47 o
 -10   2  12       57.03       66.95     62.99 o
  -9   2  12    10888.64    10469.45    378.54 o
  -8   2  12      126.12       50.08     53.03 o
  -7   2  12     2207.95     2376.58    147.80 o
  -6   2  12      590.45      761.14    112.50 o
  -5   2  12    18960.31    17614.99   1288.44 o
  -4   2  12      590.27      488.96     62.02 o
  -3   2  12     7592.10     8052.46    174.30 o
  -2   2  12     5503.02     5563.87    177.06 o
  -1   2  12    23949.46    24766.07   1260.07 o
   0   2  12     1037.65     1138.23     71.25 o
   1   2  12     5842.32     6236.55    112.54 o
   2   2  12       54.62      104.49     53.89 o
   3   2  12    53430.71    52762.53    458.13 o
   4   2  12     1331.19     1606.72     66.55 o
   5   2  12      735.24      786.10     60.40 o
   6   2  12       33.83       73.80     35.42 o
   7   2  12     9031.36     8398.34    157.64 o
   8   2  12        2.45       47.54     46.08 o
   9   2  12       68.90      143.88     67.93 o
  10   2  12      106.89      183.45     88.09 o
  11   2  12     3994.55     4713.94    258.51 o
 -12   3  12      956.46     1348.12    199.39 o
 -11   3  12     1128.32     1094.69    176.31 o
 -10   3  12      128.71       75.66     62.62 o
  -9   3  12     1965.13     1653.12    148.50 o
  -8   3  12     5234.62     4482.07    164.82 o
  -7   3  12     2958.48     2855.23    125.47 o
  -6   3  12     4167.05     3201.71    325.21 o
  -5   3  12     7588.60     5630.79    181.16 o
  -4   3  12    23618.32    21593.58    982.68 o
  -3   3  12    19439.66    18883.15    310.98 o
  -2   3  12      515.43      638.97     81.56 o
  -1   3  12     1800.14     2468.63     99.55 o
   0   3  12     9926.31    10676.33    339.38 o
   1   3  12    24107.01    25735.50    659.12 o
   2   3  12    12009.90    12126.59    101.47 o
   3   3  12     1722.62     1315.50     57.67 o
   4   3  12    31048.59    29312.87    211.79 o
   5   3  12    11258.29    10743.81    132.01 o
   6   3  12     2921.70     2782.72     76.93 o
   7   3  12      496.30      402.93     64.60 o
   8   3  12     3153.72     3087.36    143.01 o
   9   3  12     4642.10     4910.01    225.43 o
  10   3  12     1066.85     1126.81    172.72 o
  11   3  12       30.30       81.24     93.98 o
 -12   4  12       69.30      173.64    112.01 o
 -11   4  12       48.80       94.15     72.17 o
 -10   4  12     5114.68     5159.63    177.82 o
  -9   4  12      189.43      184.44     97.35 o
  -8   4  12      536.37      442.94    111.14 o
  -7   4  12        0.90       48.07     58.29 o
  -6   4  12    15491.31    15328.74    176.18 o
  -5   4  12     1273.20     1209.36    128.55 o
  -4   4  12     5634.93     6263.52     94.53 o
  -3   4  12     2152.97     2189.38    156.48 o
  -2   4  12    37083.82    38300.86    312.98 o
  -1   4  12     1820.98     1803.10    117.15 o
   0   4  12    19839.43    22219.61   1596.20 o
   1   4  12     2510.68     2684.88    190.01 o
   2   4  12    58944.98    63558.85   1307.49 o
   3   4  12     2284.99     2039.28     73.65 o
   4   4  12     8151.67     6945.97     78.74 o
   5   4  12     4740.60     4041.32     76.39 o
   6   4  12     7813.84     7162.87    112.65 o
   7   4  12      153.19      210.50     50.62 o
   8   4  12     5279.75     5772.77    164.07 o
   9   4  12      209.41      183.48     82.13 o
  10   4  12     3709.26     4078.21    267.61 o
  11   4  12        2.36       86.98    101.35 o
 -12   5  12      920.31      834.64    151.17 o
 -11   5  12     2260.28     2128.49    206.65 o
 -10   5  12        6.28       30.95     60.41 o
  -9   5  12      956.53     1082.37    204.91 o
  -8   5  12     3916.77     4070.93    169.23 o
  -7   5  12     4465.21     5126.98    237.56 o
  -6   5  12      473.32      455.02    131.18 o
  -5   5  12       91.07       75.91     42.94 o
  -4   5  12     6909.70     7425.75    173.51 o
  -3   5  12    16638.60    16698.64    199.58 o
  -2   5  12     6147.84     6268.61    162.68 o
  -1   5  12    12719.76    13955.76    612.13 o
   0   5  12    42631.37    44466.77   1400.78 o
   1   5  12    36289.30    40763.32    317.80 o
   2   5  12     3751.94     4218.37     74.07 o
   3   5  12      466.94      557.20     54.89 o
   4   5  12     4046.77     4068.62     90.16 o
   5   5  12     6668.67     6497.76    132.51 o
   6   5  12      937.59      901.32     79.66 o
   7   5  12       32.17       75.09     45.36 o
   8   5  12     5581.08     5599.22    224.24 o
   9   5  12     4976.31     4999.33    452.94 o
  10   5  12     1217.01     1115.22    173.96 o
  11   5  12      561.39      499.39    158.37 o
 -12   6  12        3.15       91.25     86.99 o
 -11   6  12      470.88      580.80    147.35 o
 -10   6  12       79.70      118.55     80.15 o
  -9   6  12     5900.58     6055.13    204.92 o
  -8   6  12      890.44      660.28    121.69 o
  -7   6  12     3913.50     3743.70    165.65 o
  -6   6  12        8.48      125.50     63.44 o
  -5   6  12    10678.75    10458.52    623.38 o
  -4   6  12     2123.62     2220.80    157.98 o
  -3   6  12     7692.94     8980.42    166.05 o
  -2   6  12     5494.89     5833.15    245.80 o
  -1   6  12    19292.33    19862.43    796.76 o
   0   6  12       71.65       67.19     18.42 o
   1   6  12      330.01      334.81     39.96 o
   2   6  12      568.48      449.73     57.02 o
   3   6  12    40248.32    38190.55    224.76 o
   4   6  12       54.13       53.54     33.62 o
   5   6  12      164.91       85.55     41.90 o
   6   6  12      120.51       86.75     46.02 o
   7   6  12    12121.93    13297.98    399.44 o
   8   6  12     1435.97     1144.90    146.67 o
   9   6  12      110.60      250.52    130.27 o
  10   6  12      215.79      224.65    150.66 o
  11   6  12     2363.66     2703.14    256.09 o
 -12   7  12      992.70     1123.88    231.62 o
 -11   7  12      547.42      582.44    168.01 o
 -10   7  12      293.87      250.12    148.49 o
  -9   7  12      922.76     1065.75    228.87 o
  -8   7  12     5442.28     5399.86    286.04 o
  -7   7  12     2659.03     2516.90    232.51 o
  -6   7  12     1261.89      986.68    128.75 o
  -5   7  12      985.71      789.18    138.12 o
  -4   7  12     6653.10     6816.81    185.36 o
  -3   7  12     7906.25     7687.84    281.44 o
  -2   7  12      534.85      622.71     76.42 o
  -1   7  12      399.13      392.43     45.20 o
   0   7  12    13160.55    10562.92    149.29 o
   1   7  12     5237.91     5194.91     75.90 o
   2   7  12    15975.04    14884.05    104.82 o
   3   7  12     1574.11     1802.23     88.32 o
   4   7  12    11197.74     9982.71    169.40 o
   5   7  12     7535.11     6740.11    176.23 o
   6   7  12     3090.33     2904.83    193.93 o
   7   7  12      380.11      398.08    111.13 o
   8   7  12     2467.34     2424.49    218.26 o
   9   7  12     1101.68     1396.30    161.00 o
  10   7  12      646.90      557.81    167.95 o
  11   7  12      100.74      133.18    108.26 o
 -11   8  12       23.36      108.83    118.43 o
 -10   8  12     2944.22     2923.58    225.70 o
  -9   8  12      428.97      285.61    109.16 o
  -8   8  12      645.95      427.95    128.10 o
  -7   8  12        2.13       34.17     97.39 o
  -6   8  12     8602.57     9411.90    714.56 o
  -5   8  12      418.44      553.00    158.37 o
  -4   8  12     3258.75     3522.53    178.34 o
  -3   8  12      903.94      934.92     76.04 o
  -2   8  12    18768.35    20297.24    158.73 o
  -1   8  12      232.72      182.97     36.79 o
   0   8  12     2788.50     2566.61     89.45 o
   1   8  12     2377.62     2380.60    160.80 o
   2   8  12    16042.96    16773.04    224.36 o
   3   8  12      295.45      232.03     61.55 o
   4   8  12     3067.63     2724.92    192.47 o
   5   8  12     2726.80     2713.99    201.31 o
   6   8  12     7485.27     8228.81    205.39 o
   7   8  12      281.85      387.29    108.67 o
   8   8  12     1903.66     2178.21    194.55 o
   9   8  12        0.76      101.36     87.69 o
  10   8  12     1771.27     1572.57    168.11 o
 -11   9  12     1012.06     1031.98    209.48 o
 -10   9  12       33.78       57.44     76.54 o
  -9   9  12      232.45      191.24    108.43 o
  -8   9  12     1389.48     1649.29    391.12 o
  -7   9  12     6801.65     7203.55    215.12 o
  -6   9  12       72.82      115.83     88.91 o
  -5   9  12      709.65      690.78    102.78 o
  -4   9  12     6149.20     7749.95    224.00 o
  -3   9  12     8562.73     8403.45    134.76 o
  -2   9  12     2339.54     2151.10     84.85 o
  -1   9  12     9109.24     8911.86    159.67 o
   0   9  12     5885.71     5519.01     85.29 o
   1   9  12    13825.85    16543.86    431.34 o
   2   9  12      352.81      343.17     61.23 o
   3   9  12      384.56      257.45     55.10 o
   4   9  12     3408.09     3313.35    260.79 o
   5   9  12     8274.55     8970.91    219.00 o
   6   9  12     2084.97     2317.46    206.68 o
   7   9  12       10.68      159.15     91.41 o
   8   9  12      801.96      859.93    134.17 o
   9   9  12     1495.15     1402.92    232.21 o
  10   9  12      726.33      531.85    123.96 o
 -11  10  12      654.89      459.53    169.69 o
 -10  10  12       57.77      198.23    114.32 o
  -9  10  12     2226.65     2277.31    240.51 o
  -8  10  12      157.19       91.80     88.55 o
  -7  10  12     2121.80     1975.04    147.23 o
  -6  10  12      161.04      248.19     83.86 o
  -5  10  12     8024.04     7917.94    247.46 o
  -4  10  12       82.17       69.53     39.38 o
  -3  10  12     1459.52     1504.53     75.94 o
  -2  10  12      973.83      852.43     79.18 o
  -1  10  12    19639.97    18394.09    133.08 o
   0  10  12     1198.45      953.34    158.21 o
   1  10  12      671.02      458.41     68.54 o
   2  10  12      182.03      163.79     59.57 o
   3  10  12     9044.08     8263.58    176.88 o
   4  10  12      165.48       63.61     54.81 o
   5  10  12      775.93      598.29    101.48 o
   6  10  12      271.69      329.56     97.04 o
   7  10  12     8184.59     8194.90    523.01 o
   8  10  12      309.27      265.56    100.86 o
   9  10  12       22.41       75.03     72.98 o
  10  10  12      185.91      205.96    103.00 o
 -10  11  12      177.25      138.56    100.27 o
  -9  11  12      394.01      269.60    112.60 o
  -8  11  12     3034.43     2849.83    243.53 o
  -7  11  12     1328.56     1530.48    162.30 o
  -6  11  12     1440.72     1531.30    156.58 o
  -5  11  12      154.28      137.93     48.63 o
  -4  11  12     3308.65     3520.31    109.87 o
  -3  11  12     2796.16     2467.90    114.66 o
  -2  11  12     1343.62     1534.33     83.14 o
  -1  11  12     5309.87     5327.73    273.62 o
   0  11  12    17469.84    17938.64    809.16 o
   1  11  12     8086.63     8881.02    424.11 o
   2  11  12      918.41      701.66     90.71 o
   3  11  12       56.50       58.90     52.67 o
   4  11  12     3676.86     3149.95    233.30 o
   5  11  12     2230.85     2057.24    171.52 o
   6  11  12     2947.96     2779.13    157.08 o
   7  11  12      392.43      542.20    123.27 o
   8  11  12     2114.07     2218.75    206.55 o
   9  11  12      585.36      592.23    136.80 o
 -10  12  12     1292.37     1419.88    219.00 o
  -9  12  12      200.45      274.84    146.90 o
  -8  12  12      222.21      188.08    118.67 o
  -7  12  12       77.17      148.68     86.21 o
  -6  12  12     7646.55     8393.44    225.11 o
  -5  12  12      462.91      468.94     75.94 o
  -4  12  12      825.20      608.75     78.60 o
  -3  12  12        7.84       49.45     39.39 o
  -2  12  12    10453.26    10708.13    347.25 o
  -1  12  12     2525.55     2350.22    119.71 o
   0  12  12     3882.89     3049.69    129.73 o
   1  12  12      283.79      175.90     62.63 o
   2  12  12     8462.47     8547.34    254.32 o
   3  12  12      202.90       65.76     52.27 o
   4  12  12      545.08      532.75     83.73 o
   5  12  12        1.93       67.49     62.85 o
   6  12  12     5365.24     6054.92    472.64 o
   7  12  12      193.93      264.55     89.60 o
   8  12  12     1569.13     1593.75    252.48 o
   9  12  12        5.38      171.18    111.47 o
  -9  13  12      191.88      212.05    145.88 o
  -8  13  12      489.82      577.70    163.48 o
  -7  13  12     3443.68     3513.74    154.87 o
  -6  13  12        1.09       79.25     62.35 o
  -5  13  12      932.19      943.41     90.23 o
  -4  13  12      667.88      629.02     81.34 o
  -3  13  12     2362.82     2083.19    151.54 o
  -2  13  12      657.08      496.08    185.71 o
  -1  13  12     2530.94     2628.65    154.66 o
   0  13  12     2921.99     3469.66    273.67 o
   1  13  12     9377.64    10575.79    621.93 o
   2  13  12      624.83      692.45    215.55 o
   3  13  12       17.86       18.54     59.88 o
   4  13  12      230.32      238.43    114.08 o
   5  13  12     3576.99     3633.91    241.16 o
   6  13  12      439.37      715.36    215.83 o
   7  13  12       23.53      262.19    152.83 o
   8  13  12      512.37      591.05    159.83 o
  -9  14  12      376.34      298.12    129.20 o
  -8  14  12       29.40       96.52    105.69 o
  -7  14  12      523.86      491.20    169.28 o
  -6  14  12       79.06      116.28     99.74 o
  -5  14  12     3652.18     3618.11    211.53 o
  -4  14  12       68.28       85.09     65.89 o
  -3  14  12      323.38      162.05    104.43 o
  -2  14  12      227.69      211.17    115.54 o
  -1  14  12     7905.90     8601.53    272.53 o
   0  14  12        6.84       94.64     95.50 o
   1  14  12      459.04      592.51    173.11 o
   2  14  12      277.85      344.17    144.34 o
   3  14  12     2042.40     1803.16    371.74 o
   4  14  12      270.41      108.25     75.59 o
   5  14  12      125.32       81.24     96.50 o
   6  14  12      107.19       70.74     73.64 o
   7  14  12     3484.11     3465.39    247.60 o
   8  14  12       37.58      159.34    129.65 o
  -8  15  12      933.06      954.00    187.21 o
  -7  15  12      469.62      383.77    142.07 o
  -6  15  12      551.75      329.81    143.97 o
  -5  15  12      314.64      271.69    120.62 o
  -4  15  12     2448.47     2749.75    350.03 o
  -3  15  12      640.79      769.82    163.82 o
  -2  15  12      977.96     1208.32    186.06 o
  -1  15  12      228.85      159.98    103.74 o
   0  15  12     3685.25     3801.92    316.04 o
   1  15  12      492.29      400.11    141.16 o
   2  15  12      362.10      278.13    142.25 o
   3  15  12      112.47      153.77    163.73 o
   4  15  12     1668.50     1644.85    206.25 o
   5  15  12     2007.39     2030.32    227.17 o
   6  15  12      943.04      946.06    199.90 o
   7  15  12       40.74       85.50    135.26 o
  -7  16  12       68.72      123.97    116.32 o
  -6  16  12     3356.31     3747.52    422.55 o
  -5  16  12      147.00      192.72    218.93 o
  -4  16  12       25.70        7.72     84.97 o
  -3  16  12      188.67       92.36    227.33 o
  -2  16  12     2236.75     2539.20    325.34 o
  -1  16  12      856.00      818.94    146.30 o
   0  16  12     1045.28     1232.46    176.28 o
   1  16  12       64.04       53.46     96.11 o
   2  16  12     1169.74     1046.26    146.42 o
   3  16  12      288.02      385.08    141.67 o
   4  16  12      508.94      265.37    109.02 o
   5  16  12        2.85      111.04    134.84 o
   6  16  12     2944.44     3500.37    310.27 o
  -7  17  12     1829.80     1959.23    395.97 o
  -6  17  12       12.42       69.73    125.72 o
  -5  17  12      550.55      527.97    318.20 o
  -4  17  12      136.14      113.29    186.59 o
  -3  17  12      969.72      928.06    292.71 o
  -2  17  12        4.68      162.28    167.13 o
  -1  17  12       51.81      152.43    164.96 o
   0  17  12     1912.79     2172.33    207.19 o
   1  17  12     1583.33     1832.63    202.82 o
   2  17  12      436.07      309.00    121.25 o
   3  17  12      221.75      185.74    133.82 o
   4  17  12       81.51       89.61    106.62 o
   5  17  12     2071.79     1689.65    220.92 o
  -5  18  12      857.72      854.61    266.01 o
  -4  18  12        4.76       94.61    130.43 o
  -3  18  12      268.76      326.17    241.33 o
  -2  18  12      102.60      315.28    228.83 o
  -1  18  12     3032.02     3635.32    419.79 o
   0  18  12       58.97      109.59    139.59 o
   1  18  12      636.07      799.16    161.24 o
   2  18  12      401.15      226.65    118.35 o
   3  18  12     1139.03     1131.87    209.48 o
   4  18  12      198.58      182.32    141.16 o
  -4  19  12     1022.39      585.82    258.82 o
  -3  19  12      187.01      197.12    179.87 o
  -2  19  12      500.60      676.89    328.63 o
  -1  19  12      328.29      380.18    273.66 o
   0  19  12     1566.52     1500.95    338.79 o
   1  19  12      197.53      114.59    175.45 o
   2  19  12      166.14      122.63    152.54 o
   3  19  12        1.50       99.55     89.60 o
 -11   0  13      209.68      197.28    135.89 o
  -7   0  13      108.13       86.12     75.97 o
  -5   0  13    20525.39    20036.14    839.57 o
  -3   0  13     1876.01     2007.95    212.12 o
  -1   0  13     6147.13     5416.85     85.33 o
   1   0  13    13442.90    16632.95    869.62 o
   3   0  13    38066.33    35677.82    308.82 o
   5   0  13      135.51      181.71     70.78 o
   7   0  13    10893.07    10787.27    195.17 o
   9   0  13     3244.53     3604.01    372.46 o
  11   0  13     1769.89     1628.70    169.33 o
 -12   1  13      183.51      117.71    102.24 o
 -11   1  13     2017.34     2145.36    461.57 o
 -10   1  13     2377.69     2219.93    270.87 o
  -9   1  13       23.67       86.10     79.57 o
  -8   1  13     2189.19     2408.89    163.63 o
  -7   1  13     4844.33     4269.50    177.37 o
  -6   1  13     9828.79    10296.85    151.81 o
  -5   1  13       26.77       82.96     44.23 o
  -4   1  13     3272.20     2980.02    108.58 o
  -3   1  13    23405.49    21751.35    257.14 o
  -2   1  13      696.67      821.26     72.07 o
  -1   1  13     2890.12     2418.67     50.97 o
   0   1  13     5895.69     6078.08     78.94 o
   1   1  13    22665.27    31043.51    877.65 o
   2   1  13    40954.79    41428.75    220.89 o
   3   1  13     6406.92     5301.88    138.58 o
   4   1  13     5345.68     4547.42    119.04 o
   5   1  13     1400.98     1462.90     71.67 o
   6   1  13     4184.30     4590.31    102.69 o
   7   1  13     3170.93     2884.05    115.90 o
   8   1  13     1002.32      986.87     90.54 o
   9   1  13     4116.28     4368.44    145.08 o
  10   1  13     2931.26     3151.52    206.73 o
  11   1  13      289.08      314.32     95.06 o
 -12   2  13     1751.23     1760.71    222.67 o
 -11   2  13       18.45       98.87     89.52 o
 -10   2  13     2150.08     1949.33    178.31 o
  -9   2  13       44.83      178.56     91.29 o
  -8   2  13     2685.86     2619.35    143.29 o
  -7   2  13     1196.57      843.53    109.87 o
  -6   2  13     6177.17     5454.23    151.85 o
  -5   2  13       25.44      176.73     61.45 o
  -4   2  13    40317.68    34259.73   2192.07 o
  -3   2  13     3329.43     3690.87    150.08 o
  -2   2  13    14502.65    15893.11    178.22 o
  -1   2  13      186.30      309.96     57.38 o
   0   2  13    21036.56    23466.88    329.70 o
   1   2  13      295.40      388.04     77.94 o
   2   2  13     5370.97     6041.21    316.28 o
   3   2  13        7.69       50.46     29.91 o
   4   2  13    59148.82    59577.56    419.47 o
   5   2  13        0.85       36.23     32.11 o
   6   2  13      196.21      193.45     48.39 o
   7   2  13      313.40      276.22     58.10 o
   8   2  13    11823.76    12451.04    326.36 o
   9   2  13      135.36      211.58     68.31 o
  10   2  13      489.64      567.21    111.14 o
  11   2  13        4.09      134.33     76.45 o
 -12   3  13      688.08      720.56    174.63 o
 -11   3  13     2550.73     2896.35    207.77 o
 -10   3  13     1157.18     1071.77    131.92 o
  -9   3  13      151.34      130.13     91.44 o
  -8   3  13      269.26      219.26     80.29 o
  -7   3  13     4822.34     4184.87    139.21 o
  -6   3  13     5115.28     5494.02    135.94 o
  -5   3  13      373.24      215.36     51.01 o
  -4   3  13     6265.86     6346.98    239.58 o
  -3   3  13    30631.85    28140.59   1664.07 o
  -2   3  13    16521.93    16944.62    419.49 o
  -1   3  13     9853.20     9018.44    136.37 o
   0   3  13    18815.79    18508.82    152.54 o
   1   3  13    29130.17    32589.63   2928.36 o
   2   3  13    33867.93    32509.88    556.99 o
   3   3  13      781.18      803.88     72.27 o
   4   3  13      173.33       94.63     46.14 o
   5   3  13     4093.54     3763.93     91.88 o
   6   3  13     2198.74     2136.99     71.25 o
   7   3  13     2654.89     2551.08    108.15 o
   8   3  13      383.49      487.92     71.72 o
   9   3  13     5837.91     5977.92    215.64 o
  10   3  13     2659.23     3062.86    145.52 o
  11   3  13       80.38      103.37     74.88 o
 -12   4  13       58.09       53.45     71.62 o
 -11   4  13       21.21       64.03     67.61 o
 -10   4  13        3.43       84.56     82.68 o
  -9   4  13     8135.25     8249.58    200.23 o
  -8   4  13        2.50       34.11     49.50 o
  -7   4  13      438.11      348.14     84.80 o
  -6   4  13       69.19      172.16     74.14 o
  -4   4  13      342.44      345.52     56.03 o
  -3   4  13     1251.57     1296.15     55.51 o
  -2   4  13      301.36      215.30     64.17 o
  -1   4  13    56254.16    60290.28    340.94 o
   0   4  13    10450.33     9699.56    183.29 o
   1   4  13    15967.30    16653.65    147.09 o
   2   4  13        0.46       57.94     31.00 o
   3   4  13    15412.13    15593.45    177.02 o
   4   4  13       31.21       50.05     35.28 o
   5   4  13      431.14      297.08     38.69 o
   6   4  13      781.73      780.88     63.44 o
   7   4  13    14219.97    15132.04    273.34 o
   8   4  13       48.56      128.79     61.42 o
   9   4  13     3201.36     3441.31    233.05 o
  10   4  13      332.30      348.37    108.62 o
  11   4  13      996.76     1163.90    155.88 o
 -12   5  13      190.29      279.47    104.57 o
 -11   5  13     1253.49     1169.22    170.79 o
 -10   5  13     1425.98     1173.67    152.85 o
  -9   5  13       31.28      101.23     78.67 o
  -8   5  13     4212.59     4085.26    163.54 o
  -7   5  13     5105.38     5257.55    166.36 o
  -6   5  13    11824.77    12050.22    370.10 o
  -5   5  13      134.44       74.99     49.70 o
  -4   5  13     4175.27     3650.96    227.89 o
  -3   5  13     5899.83     6116.54    181.15 o
  -2   5  13    10145.09    11011.90    156.80 o
  -1   5  13      144.70       77.51     52.97 o
   0   5  13    12765.64    11981.54    203.51 o
   1   5  13    28259.01    28702.79    252.68 o
   2   5  13    26202.71    26433.98    140.73 o
   3   5  13      443.75      485.63     51.93 o
   4   5  13     2250.74     2150.52     74.30 o
   5   5  13     2430.10     2734.51     94.04 o
   6   5  13     7566.44     7738.55    230.21 o
   7   5  13      681.02      709.20     88.89 o
   8   5  13       18.65      101.45     71.34 o
   9   5  13     2301.81     2368.20    162.20 o
  10   5  13     2392.82     2675.67    235.47 o
  11   5  13      377.42      332.41    120.49 o
 -12   6  13     1338.96     1217.59    160.67 o
 -11   6  13      101.50       92.48     74.43 o
 -10   6  13     1591.04     1694.36    186.23 o
  -9   6  13      106.33      134.88     85.65 o
  -8   6  13     3777.60     3595.07    162.58 o
  -7   6  13      100.28       91.79     72.32 o
  -6   6  13     3302.38     2695.28    132.54 o
  -5   6  13      505.18      358.28    140.52 o
  -4   6  13    15017.62    14416.16    228.00 o
  -3   6  13        3.88       82.01     70.60 o
  -2   6  13     1777.68     2095.40     64.73 o
  -1   6  13     1717.41     1826.95     95.83 o
   0   6  13    20633.51    21027.88    476.56 o
   1   6  13     3344.18     2866.22    145.64 o
   2   6  13     9335.87     8190.16    164.92 o
   3   6  13      381.95      338.70     51.24 o
   4   6  13    13914.71    15635.18    415.92 o
   5   6  13        2.74       56.90     33.77 o
   6   6  13      956.24      728.67     90.92 o
   7   6  13        5.32       80.06     59.01 o
   8   6  13     6385.54     6345.07    347.96 o
   9   6  13        6.97      244.72    114.61 o
  10   6  13      312.75      522.74    136.15 o
  11   6  13      105.79      136.43     86.14 o
 -12   7  13      477.34      397.25    161.47 o
 -11   7  13     1243.54     1165.06    210.99 o
 -10   7  13      751.27      829.59    198.53 o
  -9   7  13       20.05       75.57    109.81 o
  -8   7  13      804.13     1165.61    304.55 o
  -7   7  13     5664.08     6036.00    329.68 o
  -6   7  13     1470.45     1713.47    179.92 o
  -5   7  13     2067.05     2028.81    137.02 o
  -4   7  13     1856.17     1939.09    192.59 o
  -3   7  13     7316.05     7239.43    329.95 o
  -2   7  13    14884.11    16974.16    211.02 o
  -1   7  13     1037.71     1044.74     50.89 o
   0   7  13     4312.53     3568.33     48.93 o
   1   7  13    12547.57    12087.29    279.83 o
   2   7  13     4620.17     4202.97     79.22 o
   3   7  13     1103.37     1135.94     62.02 o
   4   7  13       92.22      173.46     95.93 o
   5   7  13     7614.91     7016.10    191.31 o
   6   7  13     2049.18     1930.67    136.19 o
   7   7  13     2060.98     1705.80    147.78 o
   8   7  13      169.54      149.58     78.80 o
   9   7  13     3203.80     3296.53    179.68 o
  10   7  13     1772.08     1814.01    185.94 o
 -11   8  13       62.69      106.66     84.42 o
 -10   8  13        0.42       94.00    106.90 o
  -9   8  13     4328.40     4549.61    401.82 o
  -8   8  13       71.29      131.42    126.26 o
  -7   8  13      162.91      219.12    130.75 o
  -6   8  13      963.94     1114.11    159.82 o
  -5   8  13    12376.24    15089.46    364.67 o
  -4   8  13     1303.19     1635.91    166.35 o
  -3   8  13      605.73      806.31     73.46 o
  -2   8  13     4572.63     3914.34     97.32 o
  -1   8  13    26538.55    23993.27    439.70 o
   0   8  13     1289.85     1258.51     45.94 o
   1   8  13     1586.02     1307.36     72.98 o
   2   8  13       50.01       20.16     33.40 o
   3   8  13    10110.58    10182.38    164.90 o
   4   8  13      104.42      134.01     60.46 o
   5   8  13     4607.59     3910.13    161.04 o
   6   8  13      206.54      219.23     84.86 o
   7   8  13     6506.60     6453.99    214.61 o
   8   8  13      153.21      168.74     93.60 o
   9   8  13     1086.69     1097.62    172.43 o
  10   8  13      412.21      482.55    136.74 o
 -11   9  13      520.03      458.79    138.11 o
 -10   9  13     1670.03     1402.00    201.07 o
  -9   9  13       16.23       62.13     90.23 o
  -8   9  13     1547.01     1433.74    149.99 o
  -7   9  13     4612.90     5565.06    216.91 o
  -6   9  13     7813.46     8125.04    230.01 o
  -5   9  13      137.54      122.91     72.32 o
  -4   9  13     2809.84     2805.07    222.41 o
  -3   9  13      514.61      518.69     58.06 o
  -2   9  13     6471.18     6653.44    256.52 o
  -1   9  13      863.36      707.82     56.80 o
   0   9  13      142.24      191.40     46.35 o
   1   9  13     8749.40     9804.49    264.68 o
   2   9  13     9607.61     8107.86    225.80 o
   3   9  13     2281.14     2147.29    175.17 o
   4   9  13     4533.58     3924.50    133.89 o
   5   9  13     3467.32     3348.83    296.91 o
   6   9  13     6553.81     6299.12    297.28 o
   7   9  13      190.37      304.69     98.86 o
   8   9  13      125.21       89.81     72.64 o
   9   9  13      626.78      644.34    159.21 o
  10   9  13     1527.03     1748.20    202.42 o
 -11  10  13      115.44      157.16    141.64 o
 -10  10  13      605.89      562.74    162.89 o
  -9  10  13      258.14      182.49     95.26 o
  -8  10  13     2941.96     2899.67    370.28 o
  -7  10  13      633.44      396.81    105.45 o
  -6  10  13     2669.48     2386.75    138.64 o
  -5  10  13      235.02      262.62     82.84 o
  -4  10  13     3805.38     3331.16    114.12 o
  -3  10  13      379.96      382.90     72.43 o
  -2  10  13     6695.15     6882.93    119.60 o
  -1  10  13      219.96      281.87     46.96 o
   0  10  13    24857.41    23915.89   1185.20 o
   1  10  13     5847.49     4609.97    199.65 o
   2  10  13      199.77      137.72     51.75 o
   3  10  13     1482.76     1427.88     98.29 o
   4  10  13    12468.76    11455.54    227.93 o
   5  10  13      471.11      415.84    124.22 o
   6  10  13     1162.44     1203.40    130.96 o
   7  10  13        7.33      126.08     89.39 o
   8  10  13     2559.12     2492.16    243.90 o
   9  10  13        3.79      127.53     91.12 o
  10  10  13       77.43      153.18    107.12 o
 -10  11  13       79.77      238.59    133.18 o
  -9  11  13       34.42      139.33    117.37 o
  -8  11  13      833.22      723.68    163.18 o
  -7  11  13     5113.05     5595.69    225.86 o
  -6  11  13     1211.39     1247.99    141.04 o
  -5  11  13      362.10      299.51     57.81 o
  -4  11  13       44.78       79.16     43.61 o
  -3  11  13     8097.90     8597.17    147.67 o
  -2  11  13     5934.69     6674.22    424.81 o
  -1  11  13     3057.07     3104.81    440.03 o
   0  11  13     6467.83     7374.31    528.20 o
   1  11  13    12430.56    13354.10    253.08 o
   2  11  13      365.41      410.72    143.00 o
   3  11  13      936.82      765.05     86.53 o
   4  11  13       31.52       69.85     59.97 o
   5  11  13     6585.45     5996.44    225.28 o
   6  11  13     2913.10     2885.02    258.81 o
   7  11  13     1263.61     1297.57    126.41 o
   8  11  13      105.68      171.88     84.53 o
   9  11  13     1266.80     1352.24    238.45 o
 -10  12  13        0.22      121.98    139.31 o
  -9  12  13     1834.70     2440.32    378.00 o
  -8  12  13      231.32      393.87    172.18 o
  -7  12  13      380.18      218.79    101.56 o
  -6  12  13        0.37      122.05     64.23 o
  -5  12  13     3396.84     3770.89    131.76 o
  -4  12  13      541.85      415.85     78.55 o
  -3  12  13      116.77      206.27     82.42 o
  -2  12  13     1815.26     2080.87    382.59 o
  -1  12  13    18814.62    20473.67   1436.01 o
   0  12  13      760.97      847.35    168.91 o
   1  12  13      774.79      707.49    157.73 o
   2  12  13        1.09       61.22     90.54 o
   3  12  13     1893.37     1790.57    181.49 o
   4  12  13      402.29      257.72    110.51 o
   5  12  13     1012.05     1189.68    181.06 o
   6  12  13      378.06      413.03    154.70 o
   7  12  13     4912.97     7014.40    643.33 o
   8  12  13      187.60      227.74    134.35 o
   9  12  13      356.13      304.27    106.49 o
  -9  13  13       25.02       92.22     97.27 o
  -8  13  13      711.15      738.73    184.40 o
  -7  13  13     1869.84     1770.02    185.65 o
  -6  13  13     3576.95     3634.09    163.23 o
  -5  13  13        2.42       71.16     68.21 o
  -4  13  13      589.21      510.61     76.32 o
  -3  13  13      414.44      487.63    154.94 o
  -2  13  13     2374.63     2194.96    204.32 o
  -1  13  13      619.84      598.91    136.79 o
   0  13  13      876.65      949.64    134.14 o
   1  13  13     2076.09     2308.63    206.14 o
   2  13  13     3405.11     3988.97    239.53 o
   3  13  13       62.81       34.24     68.48 o
   4  13  13       95.48       67.49     83.32 o
   5  13  13     2390.65     2403.73    308.97 o
   6  13  13     4037.69     4609.67    275.12 o
   7  13  13      192.59      214.25    112.61 o
   8  13  13      227.59      167.10    150.13 o
  -9  14  13      196.02      106.27     98.77 o
  -8  14  13     1362.60     1377.42    198.07 o
  -7  14  13       46.53      117.40    110.41 o
  -6  14  13     1289.95     1234.09    181.69 o
  -5  14  13       83.32      136.09     80.33 o
  -4  14  13     3170.86     3024.45    190.46 o
  -3  14  13      340.87      311.26    135.01 o
  -2  14  13     1407.73     1592.74    180.10 o
  -1  14  13      267.22      207.89    130.87 o
   0  14  13     4250.37     4220.00    217.46 o
   1  14  13       61.38      101.48     77.82 o
   2  14  13      658.94      601.97    128.86 o
   3  14  13      239.58       88.58     75.82 o
   4  14  13     4472.10     4134.02    247.44 o
   5  14  13      113.62      157.23    102.48 o
   6  14  13      397.77      408.19    169.92 o
   7  14  13      262.71      193.25    158.22 o
   8  14  13      861.75      873.14    195.98 o
  -8  15  13      308.50      482.26    184.71 o
  -7  15  13     2415.59     2507.65    213.22 o
  -6  15  13      545.31      346.10    124.79 o
  -5  15  13       45.20      156.70    199.32 o
  -4  15  13      397.27      301.56    239.28 o
  -3  15  13     2966.78     3264.26    200.86 o
  -2  15  13      141.28      238.80    133.36 o
  -1  15  13      957.06      920.04    161.48 o
   0  15  13      261.32      292.04    133.58 o
   1  15  13     2596.97     2737.09    237.14 o
   2  15  13      418.83      417.68    136.49 o
   3  15  13      235.14      209.87    119.44 o
   4  15  13      182.73      179.88    111.48 o
   5  15  13     3401.24     3269.69    269.15 o
   6  15  13      732.63      681.29    174.04 o
   7  15  13      253.33      157.59    139.48 o
  -7  16  13       89.83      134.49    107.83 o
  -6  16  13      160.26       99.88    175.38 o
  -5  16  13     1169.19     1390.55    313.99 o
  -4  16  13      198.69      128.35    164.43 o
  -3  16  13       10.60       53.27    127.87 o
  -2  16  13      246.71      105.04     74.84 o
  -1  16  13     5951.12     6671.41    423.11 o
   0  16  13      472.43      467.21    147.28 o
   1  16  13      893.57      770.98    135.74 o
   2  16  13      432.82      186.02    102.58 o
   3  16  13     1109.18     1220.86    188.81 o
   4  16  13      191.61      169.52    132.04 o
   5  16  13      418.46      315.29    143.99 o
   6  16  13        5.13      193.07    177.10 o
  -6  17  13      705.81      642.88    274.54 o
  -5  17  13      160.52      112.39    169.73 o
  -4  17  13      328.08      150.60    128.75 o
  -3  17  13      345.49      165.50    173.87 o
  -2  17  13     2878.16     3265.40    399.47 o
  -1  17  13        4.41      143.83    157.71 o
   0  17  13      874.47      922.77    177.36 o
   1  17  13      114.41      124.31    116.40 o
   2  17  13     1595.55     2006.30    222.53 o
   3  17  13        9.04       99.16    116.77 o
   4  17  13       16.75      146.10    113.42 o
   5  17  13      776.78      566.12    208.47 o
  -5  18  13      151.91      100.73    164.93 o
  -4  18  13      830.17      799.50    274.37 o
  -3  18  13      448.62      719.47    324.16 o
  -2  18  13      589.61      794.27    316.29 o
  -1  18  13      485.49      321.97    215.80 o
   0  18  13     1584.00     1455.16    301.84 o
   1  18  13        2.98       52.82     90.48 o
   2  18  13      273.20      318.17    142.68 o
   3  18  13       37.72       50.67     96.36 o
   4  18  13     1379.43     1624.54    248.29 o
  -3  19  13      923.17     1008.16    358.30 o
  -2  19  13       77.13      222.23    211.17 o
  -1  19  13      465.99      525.32    249.08 o
   0  19  13       14.58      228.67    240.28 o
   1  19  13      883.66      575.19    283.92 o
   2  19  13      175.15      153.21    237.72 o
 -12   0  14     3187.27     3320.99    308.99 o
 -10   0  14        7.49       72.24    113.39 o
  -8   0  14     4228.25     3952.87    240.02 o
  -6   0  14      112.96       40.61     55.19 o
  -2   0  14     4313.94     4154.27     83.71 o
   0   0  14    56804.90    60509.27   3541.12 o
   2   0  14     2047.38     2242.90    179.52 o
   4   0  14     4048.43     4256.29    223.92 o
   6   0  14     2252.45     2114.00    140.32 o
   8   0  14     9357.09    10407.22    758.90 o
  10   0  14      700.50      818.60    195.81 o
 -12   1  14        5.26      100.96     95.20 o
 -11   1  14     1307.24     1567.66    187.01 o
 -10   1  14     3404.86     3189.47    161.15 o
  -9   1  14     1554.70     1668.90    305.95 o
  -8   1  14       14.54       32.73     49.66 o
  -7   1  14     1078.07     1152.11    117.26 o
  -6   1  14     8550.80     7558.92    292.42 o
  -5   1  14    19378.21    18033.80    361.10 o
  -4   1  14      284.64      373.93     75.37 o
  -3   1  14     9395.52     9303.06    222.56 o
  -2   1  14    12169.97    10725.58    101.52 o
  -1   1  14     4105.43     4297.41    119.97 o
   0   1  14       82.49      375.30     42.63 o
   1   1  14    10326.06    11969.74    324.70 o
   2   1  14    16592.80    16407.75    173.08 o
   3   1  14    11843.82    11291.57    160.56 o
   4   1  14      381.03      276.64     75.71 o
   5   1  14      313.51      258.11     54.50 o
   6   1  14     9324.73     9538.08    152.18 o
   7   1  14     4182.05     4228.12    115.30 o
   8   1  14      950.70      970.74     91.46 o
   9   1  14     1283.03     1454.79    110.15 o
  10   1  14     1621.33     1536.52    122.66 o
  11   1  14      984.50     1014.62    134.49 o
 -12   2  14       34.08      156.20    107.42 o
 -11   2  14     2611.96     2458.88    194.02 o
 -10   2  14        0.93       34.78     50.96 o
  -9   2  14     3015.28     3008.83    152.91 o
  -8   2  14        1.81       59.24     59.00 o
  -7   2  14     7728.41     8240.78    173.08 o
  -6   2  14      178.29      144.72     61.07 o
  -5   2  14    12209.08     9039.11    132.24 o
  -4   2  14      423.80      630.45     65.19 o
  -3   2  14    34033.82    30438.67    639.35 o
  -2   2  14      473.89      534.71     40.15 o
  -1   2  14    10534.14     9857.39    226.50 o
   0   2  14     2186.60     2980.10    190.16 o
   1   2  14    35452.59    36118.56    576.09 o
   2   2  14       52.96      113.12     48.91 o
   3   2  14    10619.25    10999.09    511.88 o
   4   2  14      136.72      139.82     61.69 o
   5   2  14     5705.59     5939.23    116.05 o
   6   2  14        6.23       53.91     34.85 o
   7   2  14     3515.05     3212.92    112.13 o
   8   2  14       19.41      107.28     48.63 o
   9   2  14     7995.10     8783.57    208.89 o
  10   2  14       20.59      103.11     71.59 o
  11   2  14      184.78      216.29     80.33 o
 -12   3  14       58.72      134.57     97.66 o
 -11   3  14     1085.21     1210.25    162.50 o
 -10   3  14     2336.44     2380.17    165.17 o
  -9   3  14     1199.17      977.63    112.92 o
  -8   3  14       10.20       48.05     53.50 o
  -7   3  14     6533.16     5896.15    141.92 o
  -6   3  14    13349.21    12931.72    168.29 o
  -5   3  14    15978.84    16539.11    623.75 o
  -4   3  14      137.27      325.44     62.91 o
  -3   3  14     1102.64     1164.24     78.04 o
  -2   3  14    20906.28    23375.35    184.18 o
  -1   3  14      618.17      784.76     87.70 o
   0   3  14    17263.88    16656.29    174.15 o
   1   3  14    15707.35    13317.03    282.41 o
   2   3  14    24657.43    24281.18    260.79 o
   3   3  14    15148.01    17201.76    147.20 o
   4   3  14      644.80      565.06     81.36 o
   5   3  14     1660.72     1354.50     60.01 o
   6   3  14    10194.18    10109.74    118.06 o
   7   3  14     7619.20     7672.88    146.38 o
   8   3  14     1113.56     1174.89    111.26 o
   9   3  14       79.03      260.88     86.69 o
  10   3  14     1344.77     1438.05    154.83 o
  11   3  14      328.30      120.42     92.54 o
 -12   4  14     3154.56     3918.94    243.90 o
 -11   4  14       20.77       68.96     84.97 o
 -10   4  14       35.29       95.52     77.24 o
  -9   4  14      220.18      251.94    111.13 o
  -8   4  14     2814.64     2907.53    160.66 o
  -7   4  14     1255.10     1211.08    120.83 o
  -6   4  14       15.47       76.78     78.60 o
  -5   4  14        5.71       76.23     43.26 o
  -4   4  14    43033.04    41424.73    208.14 o
  -3   4  14      503.76      593.47     43.71 o
  -2   4  14      239.24      216.01     48.92 o
  -1   4  14      161.97      306.12     69.79 o
   0   4  14    41871.02    43031.50    599.51 o
   1   4  14     3617.50     3996.39    101.85 o
   2   4  14     1765.49     1794.29     54.57 o
   3   4  14     2659.60     1998.46     99.43 o
   4   4  14    12265.87    12996.99    147.37 o
   5   4  14      270.35      240.01     38.46 o
   6   4  14     3236.58     2978.35    120.87 o
   7   4  14      753.39      841.33    103.27 o
   8   4  14    12030.47    13002.78    192.40 o
   9   4  14       12.28       93.08     73.68 o
  10   4  14      290.26      332.21     99.54 o
  11   4  14        3.55      100.28     85.38 o
 -12   5  14       81.24      123.70     91.42 o
 -11   5  14      830.38      867.23    161.21 o
 -10   5  14     1672.91     1890.12    171.74 o
  -9   5  14      928.97      876.05    124.41 o
  -8   5  14       93.55      121.74     77.22 o
  -7   5  14     1721.52     1578.58    131.31 o
  -6   5  14     6767.00     6525.36    129.42 o
  -5   5  14    14017.18    14042.32    160.51 o
  -4   5  14      563.27      692.30     79.29 o
  -3   5  14     8336.66     8900.41    188.46 o
  -2   5  14     8733.91     8849.05    310.19 o
  -1   5  14     1681.40     1951.72    142.31 o
   0   5  14      752.67      594.80     73.20 o
   1   5  14     7350.82     7238.12    117.50 o
   2   5  14    12976.93    12931.46    200.87 o
   3   5  14    13867.77    13159.53    260.32 o
   4   5  14     2945.63     2586.16    103.54 o
   5   5  14      406.62      285.63     46.84 o
   6   5  14     8522.63     8032.47    130.93 o
   7   5  14     8538.73     8978.24    190.95 o
   8   5  14      136.36      222.79    101.15 o
   9   5  14     2195.46     2231.03    187.07 o
  10   5  14      790.86      884.71    142.98 o
  11   5  14      778.81      762.27    139.89 o
 -12   6  14       57.34      149.63    111.66 o
 -11   6  14     1206.87     1331.54    168.30 o
 -10   6  14       33.43       37.25     53.02 o
  -9   6  14     2518.38     2579.18    188.97 o
  -8   6  14      101.03      161.11    194.85 o
  -7   6  14     7030.58     6462.10    151.84 o
  -6   6  14      256.59      182.82     89.70 o
  -5   6  14     5194.07     5124.57    214.01 o
  -4   6  14      686.10      545.70    134.17 o
  -3   6  14    17084.96    18494.36    357.02 o
  -2   6  14     1507.75     1629.79     85.51 o
  -1   6  14     3793.76     3813.91    112.73 o
   0   6  14      583.32      488.89     70.74 o
   1   6  14    25623.96    24317.29     92.04 o
   2   6  14     2816.88     2255.67     73.33 o
   3   6  14     3561.78     3556.24     79.88 o
   4   6  14      948.45      988.48     74.41 o
   5   6  14     7591.25     8069.33    116.11 o
   6   6  14      826.09      569.02    100.32 o
   7   6  14     1630.48     1585.06    129.54 o
   8   6  14      165.87       75.11     59.48 o
   9   6  14     5085.23     5376.13    261.38 o
  10   6  14       57.84      182.17    100.15 o
 -12   7  14       78.45      113.13    130.44 o
 -11   7  14      367.96      258.00    157.38 o
 -10   7  14     2562.27     2649.58    346.03 o
  -9   7  14     1496.44     1511.15    288.28 o
  -8   7  14      102.32      129.41    156.49 o
  -7   7  14     4525.82     4589.60    382.25 o
  -6   7  14     7750.02     8911.45    264.30 o
  -5   7  14     1683.14     1840.54    187.87 o
  -4   7  14       16.26       71.59     70.24 o
  -3   7  14     1028.09     1626.72    146.35 o
  -2   7  14    19932.53    21818.94    226.80 o
  -1   7  14     1617.54     2009.58    307.33 o
   0   7  14     9874.50     9384.99    260.42 o
   1   7  14     3149.08     2768.20    117.12 o
   2   7  14     7180.65     6551.99    129.14 o
   3   7  14     2144.87     1894.43     76.67 o
   4   7  14       63.03      111.09     56.49 o
   5   7  14     1357.77     1347.13    123.48 o
   6   7  14     3583.00     3468.19    135.60 o
   7   7  14     1739.63     1590.28    128.19 o
   8   7  14      146.48      165.04     78.02 o
   9   7  14       14.21      167.51     96.39 o
  10   7  14     2089.42     2330.09    196.58 o
 -11   8  14      156.11      152.09    109.39 o
 -10   8  14       71.69       79.61    106.85 o
  -9   8  14      255.52      264.21    178.18 o
  -8   8  14     8128.90     8872.17    369.67 o
  -7   8  14     1906.65     2312.18    180.08 o
  -6   8  14       16.79      102.43    117.02 o
  -5   8  14        4.92       80.65     87.21 o
  -4   8  14     8561.94     9391.47    231.82 o
  -3   8  14      147.29       69.18     31.94 o
  -2   8  14       23.29       32.61     33.16 o
  -1   8  14     1104.69      913.76     50.81 o
   0   8  14    24565.51    22374.73    553.34 o
   1   8  14      893.74      929.79    146.60 o
   2   8  14     1582.39     1197.18    156.53 o
   3   8  14      370.13      325.50     97.12 o
   4   8  14    10558.85     9854.50    171.70 o
   5   8  14      589.26      518.29     94.78 o
   6   8  14      455.85      394.37    105.92 o
   7   8  14      149.23       89.37     75.14 o
   8   8  14     3892.34     3919.72    195.85 o
   9   8  14        5.13       87.32     79.68 o
  10   8  14      648.52      672.75    159.56 o
 -11   9  14      286.72      392.11    185.05 o
 -10   9  14      647.86      614.67    203.44 o
  -9   9  14     1255.16      962.00    185.84 o
  -8   9  14       40.83      165.11    135.42 o
  -7   9  14     1797.82     1788.53    254.58 o
  -6   9  14     2382.72     2697.26    187.05 o
  -5   9  14     4054.58     3428.46    184.37 o
  -4   9  14      701.02      595.07     62.99 o
  -3   9  14     3896.42     3748.06    141.74 o
  -2   9  14     6525.70     5713.35    187.80 o
  -1   9  14    18246.63    16386.63    670.48 o
   0   9  14     1212.32     1145.44    150.64 o
   1   9  14     2024.76     2115.88    197.83 o
   2   9  14     7452.04     7952.42    423.27 o
   3   9  14     4179.21     3642.45    136.88 o
   4   9  14     2228.05     2128.95    137.78 o
   5   9  14     1626.83     1602.83    130.77 o
   6   9  14     3071.58     3160.89    131.13 o
   7   9  14     3726.66     3541.94    282.79 o
   8   9  14      190.24      222.86     97.95 o
   9   9  14      801.53      709.98    133.06 o
  10   9  14      445.67      581.76    155.95 o
 -11  10  14      497.06      438.78    181.47 o
 -10  10  14       81.28      121.49    117.62 o
  -9  10  14     1499.84     1489.77    519.83 o
  -8  10  14      190.00      195.14    108.37 o
  -7  10  14     4233.76     4692.43    185.26 o
  -6  10  14        4.13       72.07     67.85 o
  -5  10  14     1781.37     1663.15    126.43 o
  -4  10  14      200.73      105.97     47.71 o
  -3  10  14    12988.30    12159.72    130.63 o
  -2  10  14     1740.84     1678.26    184.54 o
  -1  10  14     8000.83     7976.60    745.96 o
   0  10  14      974.62      813.00    183.38 o
   1  10  14     4152.42     4789.96    230.46 o
   2  10  14       12.47       32.78     67.58 o
   3  10  14     4944.30     5128.29    692.52 o
   4  10  14      693.17      799.53    180.12 o
   5  10  14     9654.19     9355.86    521.07 o
   6  10  14     1258.86     1274.59    173.29 o
   7  10  14      676.48      496.83    102.15 o
   8  10  14      113.52      121.53    120.16 o
   9  10  14     2218.89     2173.31    383.47 o
 -10  11  14     1280.19     1465.18    250.89 o
  -9  11  14      493.31      751.82    167.84 o
  -8  11  14      236.06      212.30    107.05 o
  -7  11  14     2010.92     2179.65    243.01 o
  -6  11  14     3268.34     3579.41    197.13 o
  -5  11  14      878.62      699.10    110.77 o
  -4  11  14      231.22       92.73     58.62 o
  -3  11  14     2388.04     2846.90    131.86 o
  -2  11  14    14781.18    16449.20    259.00 o
  -1  11  14     2742.31     3043.81    375.53 o
   0  11  14     1453.48     1629.81    203.99 o
   1  11  14      258.68      228.89     99.96 o
   2  11  14     5237.96     6063.98    366.94 o
   3  11  14     2143.13     1757.48    333.11 o
   4  11  14      130.56      141.45    117.45 o
   5  11  14     1227.80     1475.18    236.26 o
   6  11  14     3428.72     3698.43    286.58 o
   7  11  14      448.60      681.48    188.91 o
   8  11  14      300.31      351.93    143.41 o
   9  11  14        3.73       44.54     85.41 o
 -10  12  14        9.24      189.42    150.61 o
  -9  12  14       89.44      143.07    106.90 o
  -8  12  14     5351.61     5650.25    262.18 o
  -7  12  14      608.58      579.43    124.73 o
  -6  12  14        3.22       90.31     63.19 o
  -5  12  14      238.68      159.36     72.25 o
  -4  12  14     2723.29     2746.00    142.06 o
  -3  12  14      287.59      394.41     84.34 o
  -2  12  14      438.16      302.15    116.08 o
  -1  12  14      332.24      161.62     95.37 o
   0  12  14    15426.26    17058.37    758.70 o
   1  12  14      308.35      461.41    169.66 o
   2  12  14     1009.64      982.77    156.64 o
   3  12  14      224.96      156.28    118.00 o
   4  12  14     6176.19     6315.48    478.37 o
   5  12  14      437.95      344.44    186.66 o
   6  12  14      468.27      439.77    202.99 o
   7  12  14       42.10      118.05    117.41 o
   8  12  14     1782.83     2223.61    264.85 o
  -9  13  14      585.15      622.87    206.78 o
  -8  13  14        0.84      166.21    125.45 o
  -7  13  14     1571.64     1482.14    224.66 o
  -6  13  14     1112.65     1249.31    123.38 o
  -5  13  14     2425.44     2110.31    131.01 o
  -4  13  14       34.57       93.49     58.60 o
  -3  13  14      398.19      385.21    110.71 o
  -2  13  14     1930.85     2085.08    198.36 o
  -1  13  14     6659.78     7001.89    258.87 o
   0  13  14       45.71       55.61     81.59 o
   1  13  14     1059.44      950.12    169.04 o
   2  13  14      520.12      506.74    239.80 o
   3  13  14     3119.02     3033.75    273.17 o
   4  13  14       32.14       82.22     95.76 o
   5  13  14      361.91      530.40    188.32 o
   6  13  14     1406.68     1553.92    230.54 o
   7  13  14     1337.60     1478.37    304.31 o
   8  13  14       46.25      206.91    162.16 o
  -9  14  14      585.25      769.21    198.70 o
  -8  14  14       51.44      156.49    130.16 o
  -7  14  14     2148.82     1941.56    204.77 o
  -6  14  14       29.69      114.52     95.33 o
  -5  14  14      929.19      801.27    113.62 o
  -4  14  14      581.63      599.35    153.36 o
  -3  14  14     1403.10     1610.56    173.00 o
  -2  14  14        4.32       96.07     79.73 o
  -1  14  14     2654.71     2562.17    217.86 o
   0  14  14      793.25      736.96    180.38 o
   1  14  14     1732.02     1924.21    192.10 o
   2  14  14     1039.51      921.26    246.77 o
   3  14  14      583.69      484.46    153.69 o
   4  14  14       75.37      100.08     97.96 o
   5  14  14     3877.82     3904.25    272.28 o
   6  14  14        9.26       78.51    160.23 o
   7  14  14      408.97      351.59    147.88 o
  -8  15  14      105.17      238.70    165.30 o
  -7  15  14      589.46      744.76    173.65 o
  -6  15  14     1336.49     1230.70    281.88 o
  -5  15  14       16.80       16.17    112.39 o
  -4  15  14       28.99       87.06    173.68 o
  -3  15  14      358.36      250.49    154.49 o
  -2  15  14     5432.89     6157.68    239.66 o
  -1  15  14     1129.78     1191.63    203.92 o
   0  15  14      231.70      207.23    124.89 o
   1  15  14      125.96      139.20    106.64 o
   2  15  14     1089.09     1231.46    171.44 o
   3  15  14      804.25      747.97    165.37 o
   4  15  14      256.52       97.46     75.65 o
   5  15  14      248.63      222.10    125.88 o
   6  15  14     1985.95     1998.41    240.15 o
   7  15  14       90.72      101.09    123.18 o
  -7  16  14      124.82       99.50    142.83 o
  -6  16  14        0.79      146.89    191.74 o
  -5  16  14      167.71       52.13    142.18 o
  -4  16  14      915.37      821.12    334.59 o
  -3  16  14      877.35     1114.88    353.59 o
  -2  16  14      284.37      376.72    217.91 o
  -1  16  14       73.16      163.99    113.19 o
   0  16  14     1594.16     1679.30    200.28 o
   1  16  14      148.16       76.18     87.63 o
   2  16  14       50.82      120.10     99.30 o
   3  16  14       58.85       53.56     87.84 o
   4  16  14     4476.92     4542.23    285.83 o
   5  16  14      132.08      144.99    136.46 o
   6  16  14      179.43      162.09    135.54 o
  -6  17  14      196.81      137.16    166.14 o
  -5  17  14      543.39      528.26    218.72 o
  -4  17  14       33.66       94.40    208.45 o
  -3  17  14      149.58      163.93    189.03 o
  -2  17  14     1325.46     2003.37    426.91 o
  -1  17  14     1917.69     1999.12    199.28 o
   0  17  14       15.99       94.26     99.91 o
   1  17  14      889.16      737.42    184.88 o
   2  17  14      205.18      179.37    120.20 o
   3  17  14     1977.88     1854.63    197.14 o
   4  17  14       71.73      132.80    119.39 o
   5  17  14      465.47      435.98    156.93 o
  -5  18  14      425.57      399.07    262.87 o
  -4  18  14      267.05      313.03    250.22 o
  -3  18  14     1033.45     1432.37    396.03 o
  -2  18  14      396.93      209.46    242.53 o
  -1  18  14     1414.63     1922.80    406.77 o
   0  18  14      186.18      131.35    182.86 o
   1  18  14     1582.90     1456.39    178.67 o
   2  18  14       63.00       90.71     91.42 o
   3  18  14      130.43      126.57    134.68 o
   4  18  14      234.30      334.40    169.99 o
  -3  19  14      310.14      228.23    226.49 o
  -2  19  14     1533.38     1746.66    386.03 o
  -1  19  14      196.05      206.54    195.54 o
   0  19  14       33.43      173.12    186.50 o
   1  19  14       10.40       53.22    170.21 o
   2  19  14      940.03      907.14    195.10 o
 -11   0  15     6025.26     5759.79    303.92 o
  -9   0  15        8.31       64.70     68.46 o
  -5   0  15       75.83      131.51     83.46 o
  -3   0  15    16632.89    16471.95    166.39 o
  -1   0  15      552.68      442.67     56.61 o
   1   0  15    24844.66    27240.27   1983.88 o
   3   0  15     1333.14     1401.97    139.39 o
   5   0  15     9932.85     9983.13    183.63 o
   7   0  15      701.51      494.70    115.44 o
   9   0  15     6146.80     6606.44    197.25 o
  11   0  15      451.07      276.67    142.11 o
 -12   1  15      788.82      837.43    164.32 o
 -11   1  15       37.39      132.03     93.66 o
 -10   1  15     1848.98     1853.59    206.17 o
  -9   1  15     2728.41     2371.11    170.29 o
  -8   1  15      604.61      660.99    122.11 o
  -7   1  15      163.47      102.27     56.76 o
  -6   1  15     4652.57     4280.69    132.68 o
  -5   1  15    22955.70    22964.27    593.47 o
  -4   1  15     8307.94     7927.61    190.40 o
  -3   1  15      128.05      226.25     44.63 o
  -2   1  15     1606.06     1432.28     69.57 o
  -1   1  15    10183.05    10898.05    112.91 o
   0   1  15    18454.24    21433.84    487.54 o
   1   1  15      433.47      306.57     46.86 o
   2   1  15     4321.72     4084.24    157.23 o
   3   1  15     9036.33     8138.28    824.67 o
   4   1  15     5712.54     5101.10    164.18 o
   5   1  15       17.73       36.91     37.08 o
   6   1  15     3782.01     3137.50    105.74 o
   7   1  15     4862.37     4981.73    116.79 o
   8   1  15     4477.02     4724.78    138.93 o
   9   1  15      283.30      394.33     96.54 o
  10   1  15      404.04      309.71     81.55 o
  11   1  15      745.48      766.76    138.66 o
 -12   2  15     2341.08     2304.73    214.53 o
 -11   2  15       16.58      268.46    127.44 o
 -10   2  15     2200.39     2010.40    160.28 o
  -9   2  15        0.23       38.68     49.52 o
  -8   2  15     1737.23     1830.75    132.59 o
  -7   2  15      191.26      319.58     90.98 o
  -6   2  15    13060.96    12175.91    161.30 o
  -5   2  15       10.23       78.11     49.82 o
  -4   2  15    13728.35    12672.94    384.95 o
  -3   2  15       97.70      110.16     32.07 o
  -2   2  15    21784.88    20281.81    697.03 o
  -1   2  15     4669.94     5796.07    116.58 o
   0   2  15    20026.46    19573.86    184.32 o
   1   2  15      453.49      704.40     86.24 o
   2   2  15    24078.80    22263.41    416.76 o
   3   2  15      794.08      669.96    207.23 o
   4   2  15     3169.68     2759.86    135.59 o
   5   2  15       35.97       63.79     43.81 o
   6   2  15    21572.91    22478.57    178.11 o
   7   2  15       19.57       56.87     44.29 o
   8   2  15     2794.80     2370.23    101.83 o
   9   2  15       35.49      130.15     70.61 o
  10   2  15     1103.62     1227.41    117.65 o
  11   2  15        9.05      109.78     89.41 o
 -12   3  15      328.18      557.33    263.12 o
 -11   3  15       41.85      140.75     96.54 o
 -10   3  15      651.78      619.33    125.81 o
  -9   3  15     1896.69     1934.52    150.76 o
  -8   3  15      259.59      180.44     75.99 o
  -7   3  15     1067.81      871.13    140.02 o
  -6   3  15     4748.65     4790.54    145.54 o
  -5   3  15    20045.98    18902.38    552.13 o
  -4   3  15    16173.09    15610.00    425.15 o
  -3   3  15       20.75       47.62     24.73 o
  -2   3  15     8446.13    10286.96    150.16 o
  -1   3  15    21264.70    22867.64    651.44 o
   0   3  15     6328.72     6577.54    137.00 o
   1   3  15      150.60      225.25     35.38 o
   2   3  15      671.95      588.22     74.74 o
   3   3  15    11208.32    12485.83    764.62 o
   4   3  15     3202.35     3430.47    160.44 o
   5   3  15     1204.84     1249.94    124.70 o
   6   3  15     5153.37     5310.22    116.32 o
   7   3  15    11114.95    11326.75    283.18 o
   8   3  15     5401.70     4956.18    147.33 o
   9   3  15       31.70       59.12     55.10 o
  10   3  15      177.82      170.12     88.69 o
  11   3  15      520.33      549.27    115.44 o
 -12   4  15        0.10      248.56    136.50 o
 -11   4  15     3811.79     4066.54    222.07 o
 -10   4  15        1.80       24.40     54.44 o
  -9   4  15       50.86       51.79     58.76 o
  -8   4  15       18.16       28.47     45.56 o
  -7   4  15    16238.04    15040.87    478.47 o
  -6   4  15        4.69      180.96     72.37 o
  -5   4  15        4.83       71.86     56.48 o
  -4   4  15      504.76      416.15     49.96 o
  -3   4  15    30269.70    30678.04    143.02 o
  -2   4  15      856.74      805.45     72.42 o
  -1   4  15     3168.93     3493.59    147.11 o
   0   4  15     1673.85     1746.79     86.72 o
   1   4  15    36356.30    35214.93    205.54 o
   2   4  15      234.31      129.29     57.48 o
   3   4  15      712.71      738.47     59.25 o
   4   4  15        7.91       56.42     37.96 o
   5   4  15    13396.16    13816.01    154.21 o
   6   4  15      705.92      779.06    105.33 o
   7   4  15     1559.23     1337.13    100.81 o
   8   4  15      653.23      670.58     96.54 o
   9   4  15     4173.72     4467.91    192.36 o
  10   4  15       16.75       78.29     78.80 o
  11   4  15      147.35      199.68     98.19 o
 -12   5  15      516.20      423.37    151.34 o
 -11   5  15        1.52       49.32     73.10 o
 -10   5  15     1925.75     1941.23    167.18 o
  -9   5  15     1551.64     1626.34    163.88 o
  -8   5  15     2360.76     2461.12    162.92 o
  -7   5  15       28.33       39.36     35.73 o
  -6   5  15     5950.08     5146.52    169.19 o
  -5   5  15    12860.79    12175.24    208.58 o
  -4   5  15     5602.08     5558.96    100.06 o
  -3   5  15     1896.77     1836.98    159.09 o
  -2   5  15     3259.23     2904.52    153.78 o
  -1   5  15    18537.60    17153.57    505.15 o
   0   5  15    21824.74    22134.19    331.24 o
   1   5  15        7.86       45.67     41.36 o
   2   5  15     5232.41     5297.34     77.71 o
   3   5  15     9452.87     8783.74    111.66 o
   4   5  15     4446.50     3905.90     86.77 o
   5   5  15      509.09      381.18     56.42 o
   6   5  15     2066.34     1869.88    102.57 o
   7   5  15     4272.07     4307.33    197.31 o
   8   5  15     3314.46     3399.02    179.16 o
   9   5  15      518.35      671.80    138.71 o
  10   5  15      211.57      179.90     98.17 o
 -12   6  15     1089.89     1054.94    180.91 o
 -11   6  15       59.06      100.33     89.99 o
 -10   6  15     1664.56     1847.93    312.76 o
  -9   6  15      313.48      107.49     78.37 o
  -8   6  15     3380.24     3652.00    151.93 o
  -7   6  15      280.43      395.99     84.40 o
  -6   6  15     7854.98     7918.58    427.41 o
  -5   6  15       70.41       62.27     62.77 o
  -4   6  15     4064.18     3997.73    200.72 o
  -3   6  15     1061.48     1257.36    136.88 o
  -2   6  15    13806.40    13617.79    211.61 o
  -1   6  15     1349.64     1262.80     89.44 o
   0   6  15    18834.88    16731.80    340.23 o
   1   6  15      286.79      155.95     50.84 o
   2   6  15    10646.05    10533.38     97.86 o
   3   6  15      328.63      292.95     63.96 o
   4   6  15     5287.20     5498.16    100.14 o
   5   6  15       28.18       30.24     34.81 o
   6   6  15     8589.31     9624.81    190.66 o
   7   6  15        6.05       80.69     64.94 o
   8   6  15     1859.23     1729.10    159.77 o
   9   6  15      108.85      135.22     89.65 o
  10   6  15     2220.38     2154.25    188.86 o
 -11   7  15       13.23       59.24    123.97 o
 -10   7  15      702.51      667.29    192.50 o
  -9   7  15     2873.64     3330.01    321.14 o
  -8   7  15      981.85     1079.78    275.12 o
  -7   7  15     1099.67     1349.68    199.78 o
  -6   7  15     3505.68     3626.93    223.15 o
  -5   7  15     7066.50     7647.46    334.18 o
  -4   7  15     4504.73     4141.13    176.63 o
  -3   7  15     1351.04     1374.74     81.87 o
  -2   7  15     1095.78     1304.60     55.57 o
  -1   7  15    10582.61    10934.91    909.21 o
   0   7  15     2971.44     3289.47    113.97 o
   1   7  15       26.47      109.40     50.55 o
   2   7  15     1483.94     1467.50    106.77 o
   3   7  15     9052.63     9444.66    748.50 o
   4   7  15     3486.37     3465.31    153.77 o
   5   7  15     1163.52      831.21    129.37 o
   6   7  15      799.00      659.55    114.19 o
   7   7  15     4359.88     4297.16    175.58 o
   8   7  15     1567.68     1485.58    147.80 o
   9   7  15      143.13      165.07     90.03 o
  10   7  15      230.35      272.83    108.53 o
 -11   8  15     2127.35     1984.14    233.34 o
 -10   8  15       21.67       63.15     87.27 o
  -9   8  15       54.62      121.30    163.48 o
  -8   8  15       18.93      237.73    173.13 o
  -7   8  15     7956.93     8313.89    512.12 o
  -6   8  15     1266.43     1299.25    167.17 o
  -5   8  15       27.58       32.62     66.30 o
  -4   8  15      710.36      570.28    183.91 o
  -3   8  15    15937.20    16268.85    164.16 o
  -2   8  15       12.87       82.17     81.41 o
  -1   8  15      267.42      350.48    100.54 o
   0   8  15       14.19      107.05    105.99 o
   1   8  15    12980.14    13412.15    135.45 o
   2   8  15      242.43      400.21    134.76 o
   3   8  15     1121.66      979.56     98.62 o
   4   8  15       30.66       32.97     37.01 o
   5   8  15     6735.01     6141.19    227.92 o
   6   8  15      408.80      299.22    109.13 o
   7   8  15      510.25      339.29     87.29 o
   8   8  15      305.90      185.03     88.05 o
   9   8  15     4014.85     3817.60    275.57 o
  10   8  15       24.24      153.23     80.93 o
 -11   9  15       18.69      116.78    201.64 o
 -10   9  15     1568.98     1328.45    187.95 o
  -9   9  15     1315.10     1441.58    200.74 o
  -8   9  15     2412.73     2104.49    183.60 o
  -7   9  15      400.32      419.09    155.59 o
  -6   9  15     1715.63     1364.85    179.09 o
  -5   9  15     2362.71     2743.72    183.19 o
  -4   9  15     4318.25     4619.64    119.10 o
  -3   9  15       65.22       69.19     88.43 o
  -2   9  15     2053.79     1778.54    154.96 o
  -1   9  15    12412.14    11635.67    415.12 o
   0   9  15     6931.84     7026.49    523.20 o
   1   9  15      350.26      437.49    145.26 o
   2   9  15     6398.94     7546.60    277.31 o
   3   9  15     2768.94     2766.15    432.97 o
   4   9  15     5918.10     5889.17    698.72 o
   5   9  15       30.23       76.62     77.82 o
   6   9  15      665.50      674.48    185.10 o
   7   9  15     1147.66     1124.09    250.60 o
   8   9  15     1389.80     1280.80    207.85 o
   9   9  15      520.67      492.47    184.90 o
 -10  10  15     1196.04     1354.20    306.89 o
  -9  10  15       33.19      167.27    180.67 o
  -8  10  15     3839.67     4268.54    352.56 o
  -7  10  15       33.35      127.08     69.78 o
  -6  10  15     1775.07     1868.58    132.23 o
  -5  10  15      281.86      180.61     72.28 o
  -4  10  15     5821.44     6347.48    171.98 o
  -3  10  15     1211.00     1108.90    114.15 o
  -2  10  15    16329.05    18575.77    537.84 o
  -1  10  15     9384.70     9581.31    506.74 o
   0  10  15      968.49      779.13    110.44 o
   1  10  15      617.05      388.91    158.25 o
   2  10  15     4798.52     5092.76    322.05 o
   3  10  15     2069.91     1766.25    369.63 o
   4  10  15     4639.89     5061.15    252.84 o
   5  10  15      100.83      107.01     97.18 o
   6  10  15     4038.26     4908.42    309.22 o
   7  10  15       30.10      100.86    104.91 o
   8  10  15      848.73      751.90    234.74 o
   9  10  15      298.56      318.31    188.90 o
 -10  11  15      217.84      276.79    153.47 o
  -9  11  15     2784.87     2943.71    254.95 o
  -8  11  15      539.86      563.25    161.74 o
  -7  11  15       12.97       96.42     85.65 o
  -6  11  15      637.49      515.13    115.85 o
  -5  11  15     3687.48     4053.57    166.50 o
  -4  11  15     1185.72      924.55     91.83 o
  -3  11  15      104.61      177.69     73.53 o
  -2  11  15     4485.87     5173.65    234.21 o
  -1  11  15    11385.82    12054.12    698.37 o
   0  11  15      446.52      365.96    135.07 o
   1  11  15     2049.51     1995.21    184.73 o
   2  11  15      282.98      406.62    162.72 o
   3  11  15     7205.83     7762.46    477.26 o
   4  11  15     4449.85     4205.91    625.47 o
   5  11  15      868.73      812.30    194.29 o
   6  11  15     1143.64     1024.87    188.51 o
   7  11  15     2123.27     2358.37    261.50 o
   8  11  15      581.10      687.68    179.57 o
   9  11  15       59.82      219.41    138.09 o
 -10  12  15       14.33      157.90    143.82 o
  -9  12  15        2.86      125.98     98.13 o
  -8  12  15       21.26      319.34    147.85 o
  -7  12  15     4640.65     4846.30    258.91 o
  -6  12  15      343.67      260.91     90.19 o
  -5  12  15       10.12       65.20     55.33 o
  -4  12  15      181.12      245.35     82.61 o
  -3  12  15     5315.50     5430.00    219.13 o
  -2  12  15      248.24      274.13    139.14 o
  -1  12  15       39.30       18.80     63.86 o
   0  12  15        2.33      151.96    144.08 o
   1  12  15     9653.53    10657.21    349.79 o
   2  12  15      215.63      282.36    163.55 o
   3  12  15      310.99      269.62    211.28 o
   4  12  15        3.84       70.24    104.74 o
   5  12  15     6349.54     6363.65    359.82 o
   6  12  15      356.88      275.10    143.97 o
   7  12  15      102.34      113.92    146.67 o
   8  12  15      196.26      330.55    173.79 o
  -9  13  15     1061.02     1213.15    239.19 o
  -8  13  15     1412.65     1405.93    200.79 o
  -7  13  15       31.39      129.46     83.21 o
  -6  13  15     1110.59      815.61    106.69 o
  -5  13  15      665.79      698.62     98.61 o
  -4  13  15     1877.16     1668.48    167.81 o
  -3  13  15       73.99      149.49    110.53 o
  -2  13  15     1993.13     2202.47    178.54 o
  -1  13  15     1418.40     1540.92    243.23 o
   0  13  15     2342.81     2417.74    233.97 o
   1  13  15        5.94       28.51     69.93 o
   2  13  15     1500.16     1486.72    200.11 o
   3  13  15     2222.68     2454.77    235.05 o
   4  13  15     3386.28     3441.58    263.23 o
   5  13  15       62.11       75.53     80.74 o
   6  13  15      933.85     1021.86    223.02 o
   7  13  15      149.80      133.16    121.87 o
   8  13  15     1045.35     1231.32    229.63 o
  -8  14  15     1875.43     1767.28    199.07 o
  -7  14  15      102.04      188.89    108.17 o
  -6  14  15      673.90      742.63    145.56 o
  -5  14  15       17.75       68.45     86.08 o
  -4  14  15     1517.77     1300.20    138.94 o
  -3  14  15      353.26      387.76    142.61 o
  -2  14  15     5201.48     5875.14    247.45 o
  -1  14  15        5.33       87.30     85.00 o
   0  14  15     1284.75     1104.95    176.51 o
   1  14  15      245.42      292.02    152.98 o
   2  14  15     1877.04     1861.41    215.21 o
   3  14  15      473.93      382.57    152.12 o
   4  14  15     1210.64     1247.87    173.54 o
   5  14  15      322.18      330.21    157.54 o
   6  14  15      891.67      957.79    168.66 o
   7  14  15        4.22      123.64    122.58 o
  -8  15  15      204.09      149.64    132.28 o
  -7  15  15       19.22      138.17    117.21 o
  -6  15  15       36.51       35.74    107.83 o
  -5  15  15      968.37      800.56    223.37 o
  -4  15  15       37.34       38.16     65.01 o
  -3  15  15      355.34      287.39    222.91 o
  -2  15  15     2084.75     2636.86    297.77 o
  -1  15  15     3160.19     3642.07    244.10 o
   0  15  15      955.68      655.65    109.04 o
   1  15  15       14.23       48.39     63.69 o
   2  15  15      237.19      233.73    146.11 o
   3  15  15     3055.15     3490.25    320.02 o
   4  15  15      713.55      561.30    154.65 o
   5  15  15      133.70      114.50    113.62 o
   6  15  15       33.22       68.06     94.32 o
  -7  16  15     1103.34     1461.83    356.99 o
  -6  16  15        9.57       55.64    152.40 o
  -5  16  15        9.42       34.42    128.25 o
  -4  16  15       81.49      136.08    166.64 o
  -3  16  15     4047.20     5589.29    479.46 o
  -2  16  15     1126.32     1209.14    434.92 o
  -1  16  15       49.24      131.97     97.13 o
   0  16  15      311.81      260.76    162.75 o
   1  16  15     1792.06     1882.90    240.81 o
   2  16  15       80.69      134.46    114.87 o
   3  16  15      125.11      212.00    115.47 o
   4  16  15       43.52       71.52     97.33 o
   5  16  15     1868.75     1712.63    358.14 o
   6  16  15      152.67      146.93    131.58 o
  -6  17  15      569.73      378.47    282.96 o
  -5  17  15      259.51      406.37    251.43 o
  -4  17  15     1426.52     1535.69    383.37 o
  -3  17  15      253.70      550.50    285.61 o
  -2  17  15      940.54     1101.88    374.51 o
  -1  17  15      207.12      260.25    121.36 o
   0  17  15     1286.75     1197.22    173.36 o
   1  17  15        4.89      111.54    100.91 o
   2  17  15      180.15       86.06     97.68 o
   3  17  15      910.18      827.82    200.96 o
   4  17  15     1152.43     1151.47    203.78 o
  -4  18  15      656.40      382.76    231.44 o
  -3  18  15      216.48      401.89    264.92 o
  -2  18  15     1286.15     1283.99    331.58 o
  -1  18  15        6.81      143.54    220.29 o
   0  18  15      692.43      727.82    178.34 o
   1  18  15      102.94      131.12    131.87 o
   2  18  15      920.96     1031.17    234.06 o
   3  18  15       75.77      145.06    132.29 o
  -2  19  15      222.06      191.83    227.02 o
  -1  19  15      947.79      964.26    397.83 o
   0  19  15      167.84       90.09    129.32 o
   1  19  15        8.48       72.41    215.95 o
 -12   0  16      377.92      306.07    179.68 o
 -10   0  16     4605.71     4520.36    275.03 o
  -8   0  16       65.04       45.26     78.20 o
  -6   0  16    19072.62    16210.42    234.99 o
  -4   0  16     1137.17      917.08     86.57 o
  -2   0  16    22638.72    23119.62    141.13 o
   0   0  16     5807.70     6629.41    251.98 o
   2   0  16    26351.76    27194.80    328.99 o
   4   0  16      308.68      225.78     97.06 o
   6   0  16    22407.96    22982.50    272.45 o
   8   0  16      751.17      508.76    121.38 o
  10   0  16     2111.40     2517.95    258.64 o
 -12   1  16     1433.09     1577.50    259.31 o
 -11   1  16      368.09      418.85    128.27 o
 -10   1  16       25.84      134.71     89.07 o
  -9   1  16     1593.70     1741.85    134.20 o
  -8   1  16     3171.92     3014.20    176.35 o
  -7   1  16     6507.04     5804.91    150.50 o
  -6   1  16      108.99      133.42     58.85 o
  -5   1  16     7179.49     6602.21    282.12 o
  -4   1  16    10325.43     9849.22    110.95 o
  -3   1  16     9491.52     8394.62     89.96 o
  -2   1  16     1545.75     1199.03     54.99 o
  -1   1  16     9628.75    10841.06    231.70 o
   0   1  16    26621.10    29345.07    577.57 o
   1   1  16     6226.13     6280.55    294.44 o
   2   1  16      243.14      312.84     72.05 o
   3   1  16     1169.28     1113.08    129.85 o
   4   1  16     4622.62     4015.20    165.40 o
   5   1  16     8794.40     7592.56    187.20 o
   6   1  16      730.75      642.25     71.55 o
   7   1  16     1899.00     1773.01     99.58 o
   8   1  16     4260.94     4352.18    131.93 o
   9   1  16      713.09      569.80    106.38 o
  10   1  16      233.19      210.62     84.31 o
  11   1  16      357.70      509.22    162.52 o
 -12   2  16        4.52      122.33    106.24 o
 -11   2  16     3002.22     2796.46    215.27 o
 -10   2  16       12.63       78.27     79.65 o
  -9   2  16     1750.89     1604.44    127.93 o
  -8   2  16      267.28      135.97     74.57 o
  -7   2  16    12238.95    12071.18    165.81 o
  -6   2  16      232.21      531.88     80.87 o
  -5   2  16    15691.61    15498.12    190.69 o
  -4   2  16        0.67       47.16     28.38 o
  -3   2  16    21277.94    18714.91    186.41 o
  -2   2  16      213.65      299.39     79.10 o
  -1   2  16    27421.52    32388.17    907.43 o
   0   2  16      230.19      843.94     96.86 o
   1   2  16     8684.86     8620.72    378.14 o
   2   2  16      180.94      399.67    134.12 o
   3   2  16     9836.79     8881.97    316.15 o
   4   2  16        0.75       28.58     44.69 o
   5   2  16     7764.04     7205.61    175.40 o
   6   2  16        1.25       69.99     42.75 o
   7   2  16     9691.27     9968.57    186.78 o
   8   2  16      254.08      201.30     67.14 o
   9   2  16      548.28      442.48     85.94 o
  10   2  16       17.78       70.07     65.09 o
  11   2  16     2301.20     2487.83    204.11 o
 -12   3  16     1396.01     1585.68    187.52 o
 -11   3  16      756.99      887.08    179.95 o
 -10   3  16      175.45      132.02     94.14 o
  -9   3  16     1123.82      997.04    111.42 o
  -8   3  16     4671.73     4295.12    148.94 o
  -7   3  16     1647.84     1434.14    157.44 o
  -6   3  16       83.09       76.48     44.16 o
  -5   3  16     6353.24     5645.08    264.78 o
  -4   3  16    15020.01    15040.14    124.30 o
  -3   3  16     5072.83     4989.87    176.37 o
  -2   3  16     3104.43     2786.46    110.29 o
  -1   3  16    12084.48    14426.78    206.25 o
   0   3  16    21407.33    20534.22    991.51 o
   1   3  16    17429.34    19599.53    812.25 o
   2   3  16     1662.17     1699.95    106.83 o
   3   3  16     1077.74     1509.61    260.25 o
   4   3  16     9812.12    10124.48    358.03 o
   5   3  16    13114.60    13043.11    209.16 o
   6   3  16      714.93      752.84     89.23 o
   7   3  16     1906.46     1747.03    121.06 o
   8   3  16     5042.41     5194.80    148.59 o
   9   3  16      414.95      354.18     92.26 o
  10   3  16      138.44      116.32     87.33 o
 -12   4  16      170.42      232.25    136.10 o
 -11   4  16      138.41      191.04    110.74 o
 -10   4  16     3224.84     3258.40    177.70 o
  -9   4  16        5.88       66.52     58.78 o
  -8   4  16        4.50       29.33     40.17 o
  -7   4  16       41.24      191.70     82.01 o
  -6   4  16    23063.07    21308.52   1500.70 o
  -5   4  16       18.29      103.68     59.64 o
  -4   4  16        6.55       46.86     28.40 o
  -3   4  16       59.16      110.94     30.69 o
  -2   4  16    10356.24    10808.77    183.97 o
  -1   4  16     3910.19     3821.10    112.57 o
   0   4  16      323.38      429.65     61.28 o
   1   4  16     1154.82     1247.88     86.25 o
   2   4  16    40618.91    43093.50    458.64 o
   3   4  16      460.66      363.35     54.72 o
   4   4  16     1386.89     1445.92     93.01 o
   5   4  16     2239.44     1887.01    107.86 o
   6   4  16    31410.91    33273.14    306.66 o
   7   4  16       16.42      101.70     48.41 o
   8   4  16      387.33      356.03    106.38 o
   9   4  16       60.50       55.79     66.52 o
  10   4  16     1173.41     1287.96    145.88 o
 -12   5  16      591.84      645.02    148.35 o
 -11   5  16      337.63      398.05    131.58 o
 -10   5  16        7.81      112.70    112.77 o
  -9   5  16     1763.24     1679.96    161.08 o
  -8   5  16     4029.39     3658.95    319.79 o
  -7   5  16     3239.33     3602.21    147.54 o
  -6   5  16      123.75      119.78     58.49 o
  -5   5  16     8680.50     8767.40    134.17 o
  -4   5  16     6765.01     6867.44    168.09 o
  -3   5  16     1933.99     2156.21    170.73 o
  -2   5  16      242.30      127.76     58.25 o
  -1   5  16    12564.75    11854.27    895.79 o
   0   5  16    18456.64    17981.00    556.75 o
   1   5  16    10566.12     9187.58    174.25 o
   2   5  16      432.30      527.38     82.62 o
   3   5  16     4017.08     3354.75     91.54 o
   4   5  16     3477.78     3298.53    101.25 o
   5   5  16     9476.56     9542.92    202.71 o
   6   5  16     1127.01      963.85     86.92 o
   7   5  16     3081.46     2464.85    135.15 o
   8   5  16     2171.63     2459.50    169.21 o
   9   5  16     1516.17     1586.15    167.15 o
  10   5  16       31.79       99.37     79.39 o
 -12   6  16        8.59       80.67     85.78 o
 -11   6  16     1876.54     1699.12    197.57 o
 -10   6  16       15.70      128.56     99.46 o
  -9   6  16     2455.73     2057.27    139.20 o
  -8   6  16     1286.39     1126.15    120.77 o
  -7   6  16     7996.39     8991.20    179.44 o
  -6   6  16      282.83      530.16     92.14 o
  -5   6  16     6579.64     7139.02    221.53 o
  -4   6  16     1094.66     1162.49    142.97 o
  -3   6  16     7907.43     8275.78    204.79 o
  -2   6  16       88.46      140.39     71.10 o
  -1   6  16    22271.37    23928.86   1160.34 o
   0   6  16     1586.73     1209.06     88.50 o
   1   6  16     4211.93     3633.07    103.99 o
   2   6  16      326.96      206.26     36.00 o
   3   6  16     9758.57     9673.70    119.87 o
   4   6  16      521.56      575.47     57.96 o
   5   6  16     2988.59     3191.70    152.41 o
   6   6  16      504.16      624.42    151.33 o
   7   6  16     3816.33     3786.75    166.29 o
   8   6  16      151.57      186.01     93.16 o
   9   6  16      984.03      764.78    119.56 o
  10   6  16       16.02      109.16     81.44 o
 -11   7  16      633.19      555.49    195.32 o
 -10   7  16      481.39      290.86    159.39 o
  -9   7  16     1452.90     1613.16    287.69 o
  -8   7  16     6500.12     7258.48    327.57 o
  -7   7  16      248.90      318.51    137.20 o
  -6   7  16      133.88       73.96     73.41 o
  -5   7  16     2265.27     2301.15    185.48 o
  -4   7  16     5687.86     5840.29    190.21 o
  -3   7  16     7696.56     8178.32    278.17 o
  -2   7  16      575.02      563.04    122.51 o
  -1   7  16     2900.31     3129.18    111.89 o
   0   7  16    10241.13     9650.17    132.84 o
   1   7  16     2297.25     2013.97     87.00 o
   2   7  16      409.49      366.05     69.88 o
   3   7  16     2880.04     3035.59    575.43 o
   4   7  16     6664.47     6775.36    181.15 o
   5   7  16     1899.49     1895.82    113.28 o
   6   7  16        9.09       64.95     67.26 o
   7   7  16      142.84       99.20     66.66 o
   8   7  16     4075.22     4337.37    201.06 o
   9   7  16     1640.29     1507.45    163.48 o
  10   7  16      363.07      425.50    126.92 o
 -11   8  16      100.74      149.59    121.69 o
 -10   8  16     3427.27     3019.56    293.04 o
  -9   8  16       38.41      112.09    136.21 o
  -8   8  16       73.51      150.19    164.68 o
  -7   8  16        6.06       67.96     74.25 o
  -6   8  16     7313.96     7619.24    249.91 o
  -5   8  16       44.04       37.45     69.29 o
  -4   8  16       44.58       40.36     69.09 o
  -3   8  16      144.83      353.72    114.15 o
  -2   8  16    24104.90    25272.64    409.26 o
  -1   8  16     2630.35     2266.92    205.97 o
   0   8  16      346.53      268.96     86.99 o
   1   8  16       32.72      117.79     48.55 o
   2   8  16    11776.16    12769.21   1180.78 o
   3   8  16      458.71      397.05    171.55 o
   4   8  16      292.23      297.44     94.23 o
   5   8  16      365.47      356.96    143.24 o
   6   8  16     7405.77     8274.01    613.81 o
   7   8  16        4.38       59.99     88.57 o
   8   8  16      466.03      406.42    153.65 o
   9   8  16      433.02      408.48    311.92 o
  10   8  16     2102.05     2114.53    242.12 o
 -11   9  16      359.55      198.10    140.65 o
 -10   9  16       36.68      131.64    116.48 o
  -9   9  16     1689.98     1769.43    232.06 o
  -8   9  16     2636.35     2637.13    339.27 o
  -7   9  16     1375.76     1341.83    151.91 o
  -6   9  16       22.31       65.02     91.97 o
  -5   9  16     3493.50     3588.56    211.05 o
  -4   9  16     5566.41     5512.63    323.87 o
  -3   9  16    15570.82    16968.95    425.59 o
  -2   9  16     2594.12     2432.31    385.54 o
  -1   9  16     2139.06     2239.31    243.79 o
   0   9  16     4695.54     4802.00    491.00 o
   1   9  16     1193.96     1392.98    211.53 o
   2   9  16     2153.28     2418.56    235.08 o
   3   9  16     4670.12     4336.03    673.26 o
   4   9  16     4558.61     5124.85    444.87 o
   5   9  16     6233.70     6777.82    713.21 o
   6   9  16      210.82      328.56    177.11 o
   7   9  16     1740.61     1573.93    218.61 o
   8   9  16      992.02      989.07    255.49 o
   9   9  16     1372.37     1507.20    268.21 o
 -10  10  16      124.91      181.97    101.55 o
  -9  10  16     1416.51     1242.17    194.51 o
  -8  10  16      397.63      326.73    133.27 o
  -7  10  16     2072.38     2280.22    170.17 o
  -6  10  16       82.54       66.73     56.09 o
  -5  10  16     3097.47     2610.47    222.40 o
  -4  10  16      193.47      147.88     84.53 o
  -3  10  16    10329.04    10911.06    346.79 o
  -2  10  16     1685.56     1757.68    201.91 o
  -1  10  16     5885.28     6101.21    238.15 o
   0  10  16      558.39      464.03    129.22 o
   1  10  16     6622.24     6892.24    725.34 o
   2  10  16      251.55      315.27    151.93 o
   3  10  16    12405.62    14097.90   2013.38 o
   4  10  16      523.30      543.00    227.12 o
   5  10  16     2292.37     2522.53    247.79 o
   6  10  16      242.44      415.29    160.84 o
   7  10  16     2223.28     2438.76    766.21 o
   8  10  16       86.44      259.37    136.90 o
   9  10  16      626.79      561.20    167.56 o
 -10  11  16       82.80       99.19    118.25 o
  -9  11  16     1095.10     1171.23    294.19 o
  -8  11  16     3922.59     3917.31    241.00 o
  -7  11  16      212.34      229.99    101.41 o
  -6  11  16       60.08       55.87     56.23 o
  -5  11  16      924.97      907.06    112.60 o
  -4  11  16     3463.63     3128.30    131.20 o
  -3  11  16     2913.21     2855.30    193.45 o
  -2  11  16      516.99      471.42    115.88 o
  -1  11  16     1845.32     1442.20    149.50 o
   0  11  16     9718.28    11380.29    624.13 o
   1  11  16     2615.05     2454.65    240.51 o
   2  11  16      314.58      268.43    129.05 o
   3  11  16     1689.94     1692.36    218.70 o
   4  11  16     6614.54     6265.28    381.47 o
   5  11  16      364.28      415.00    157.55 o
   6  11  16      269.71      157.76    115.74 o
   7  11  16       36.69      150.31    110.18 o
   8  11  16     2386.63     3514.73    317.70 o
  -9  12  16       45.23      133.03    113.96 o
  -8  12  16      106.16      215.79    138.64 o
  -7  12  16      109.79      171.91     88.13 o
  -6  12  16     3590.78     3561.78    160.88 o
  -5  12  16       53.89       66.83     60.89 o
  -4  12  16        8.26       63.33     60.07 o
  -3  12  16       39.58      101.95     93.08 o
  -2  12  16    10343.32    11357.10    261.60 o
  -1  12  16      469.31      338.46     92.96 o
   0  12  16      122.30      148.32     77.83 o
   1  12  16     1105.29     1507.96    215.41 o
   2  12  16     9959.51    11236.17    723.37 o
   3  12  16       26.98       93.91    108.71 o
   4  12  16      123.95       57.24     88.30 o
   5  12  16       91.04      183.42    129.66 o
   6  12  16     1224.69     1509.33    236.14 o
   7  12  16      114.36      143.75    142.77 o
   8  12  16      188.23      321.56    191.58 o
  -9  13  16     1141.59     1171.24    227.43 o
  -8  13  16      989.43     1076.26    195.59 o
  -7  13  16      769.23      720.61    121.73 o
  -6  13  16       55.23      122.81     82.70 o
  -5  13  16     1411.82     1464.61    139.57 o
  -4  13  16     1212.09     1193.93    158.77 o
  -3  13  16     2913.06     3309.61    210.84 o
  -2  13  16       36.00      129.39     93.69 o
  -1  13  16     1123.74      865.43    147.84 o
   0  13  16     1034.79     1269.37    198.68 o
   1  13  16     3034.55     3195.78    243.89 o
   2  13  16        1.10      110.26    111.75 o
   3  13  16     1429.50     1573.41    179.36 o
   4  13  16     2093.04     2042.81    215.27 o
   5  13  16      990.01      963.53    209.83 o
   6  13  16       64.39      112.22    115.65 o
   7  13  16      642.44      584.92    212.62 o
  -8  14  16       51.38       43.57     90.70 o
  -7  14  16      820.35      972.39    201.43 o
  -6  14  16      196.87      225.33    112.26 o
  -5  14  16      642.42      590.39    142.06 o
  -4  14  16       75.03      128.97    103.90 o
  -3  14  16     4131.70     4702.72    390.39 o
  -2  14  16      189.50      291.20    136.34 o
  -1  14  16     2076.38     1876.46    186.16 o
   0  14  16        3.90       61.60     78.16 o
   1  14  16      785.32      678.42    156.72 o
   2  14  16      152.19      136.35    113.00 o
   3  14  16     3282.43     3749.90    282.16 o
   4  14  16        0.90       97.45     92.62 o
   5  14  16      984.28      967.92    180.88 o
   6  14  16      216.96       95.09    117.90 o
   7  14  16      954.65     1036.32    213.00 o
  -8  15  16     1035.63     1115.40    223.14 o
  -7  15  16       93.98      157.32    187.86 o
  -6  15  16        0.01       67.56    137.14 o
  -5  15  16      308.36      330.76    240.68 o
  -4  15  16     3278.20     3558.28    539.96 o
  -3  15  16      643.64      818.95    236.57 o
  -2  15  16        0.50      186.19    152.35 o
  -1  15  16      780.79      692.96    246.80 o
   0  15  16     1687.85     1658.27    168.21 o
   1  15  16      255.84      181.80    114.52 o
   2  15  16      111.95       79.07     85.97 o
   3  15  16      483.79      613.98    175.91 o
   4  15  16     2768.29     2739.04    267.13 o
   5  15  16      380.78      326.90    168.18 o
   6  15  16       28.79       69.23    107.19 o
  -7  16  16      105.43      275.95    281.61 o
  -6  16  16      785.20      587.80    271.41 o
  -5  16  16      439.18      281.34    198.54 o
  -4  16  16        1.95      118.27    196.65 o
  -3  16  16        3.65      157.67    114.79 o
  -2  16  16     3518.75     3849.26    247.67 o
  -1  16  16      137.15      177.03    116.67 o
   0  16  16       37.38       87.46     95.37 o
   1  16  16       73.17      109.21     98.23 o
   2  16  16     4138.30     5315.72    319.01 o
   3  16  16       42.24      212.10    168.53 o
   4  16  16      126.70       42.93     78.38 o
   5  16  16      166.40      102.52    132.42 o
  -6  17  16       15.09      214.48    288.52 o
  -5  17  16      438.72      491.32    349.89 o
  -4  17  16      554.28      847.39    383.32 o
  -3  17  16     1432.22     1225.65    294.75 o
  -2  17  16       16.84      159.80    185.49 o
  -1  17  16      697.75      618.83    192.76 o
   0  17  16      290.15      238.57    116.75 o
   1  17  16     1717.46     1773.26    228.76 o
   2  17  16       12.41       83.12     87.61 o
   3  17  16     1155.48     1334.40    224.65 o
   4  17  16      321.08      332.23    137.80 o
  -4  18  16      202.32      424.17    284.29 o
  -3  18  16     1364.68     1530.40    400.86 o
  -2  18  16       57.35      214.81    242.10 o
  -1  18  16      897.70      726.49    267.27 o
   0  18  16        1.32       49.22     79.76 o
   1  18  16      373.61      382.30    137.89 o
   2  18  16      251.35      232.59    143.17 o
   3  18  16     1212.47      996.29    202.39 o
 -11   0  17      318.47      351.77    178.42 o
  -9   0  17     6474.52     6777.43    282.88 o
  -7   0  17      965.06      636.55    125.48 o
  -5   0  17    28474.03    26148.77    252.02 o
  -3   0  17      347.89      283.72     61.09 o
   1   0  17      817.92      812.88    114.08 o
   3   0  17    21341.77    21270.70    304.15 o
   5   0  17      814.85      821.64    156.31 o
   7   0  17    10411.72    10024.61    260.57 o
   9   0  17       78.83       46.25     65.27 o
 -12   1  17     1025.82     1053.52    284.85 o
 -11   1  17     1377.43     1273.48    152.18 o
 -10   1  17      284.81      314.35    117.07 o
  -9   1  17      189.17      263.97     93.66 o
  -8   1  17     3868.65     3701.00    140.88 o
  -7   1  17    13113.90    12787.00    386.56 o
  -6   1  17     1844.55     1570.28     98.08 o
  -5   1  17      957.24      959.17     75.12 o
  -4   1  17     3891.72     3656.16     80.23 o
  -3   1  17     8559.36     8424.16     85.95 o
  -2   1  17    12889.28    12496.98    191.08 o
  -1   1  17      367.15      546.77     48.99 o
   0   1  17    12847.82    14777.03    215.70 o
   1   1  17     3236.90     2853.83    164.70 o
   2   1  17    10013.54     9246.70    273.01 o
   3   1  17       66.50       66.32     56.62 o
   4   1  17     3904.76     4016.95    171.22 o
   5   1  17    16830.73    17156.31    258.22 o
   6   1  17     6112.28     6106.13    182.37 o
   7   1  17      387.14      212.05     61.58 o
   8   1  17     1592.35     1178.49     94.08 o
   9   1  17      736.60      766.80    113.88 o
  10   1  17     1087.76     1052.23    151.14 o
 -12   2  17      511.08      710.13    212.08 o
 -11   2  17       74.26      139.76    103.91 o
 -10   2  17     2741.55     2227.15    156.37 o
  -9   2  17       57.34       71.12     67.83 o
  -8   2  17     4523.07     3927.75    157.05 o
  -7   2  17       55.37      286.54     90.08 o
  -6   2  17    12191.25    13331.33    304.53 o
  -5   2  17       54.97      154.42     48.81 o
  -4   2  17     4196.92     3912.71     89.83 o
  -3   2  17     3231.87     3087.58     67.04 o
  -2   2  17    29715.10    29745.04    859.24 o
  -1   2  17      229.74     1255.87    131.00 o
   0   2  17    18149.80    17869.29    198.00 o
   1   2  17      863.96      854.94     60.05 o
   2   2  17     2497.90     1996.40    102.16 o
   3   2  17      120.87      250.41    126.64 o
   4   2  17    19804.17    19128.41    345.14 o
   5   2  17     2467.25     2408.38    152.31 o
   6   2  17     6237.36     6564.18    191.18 o
   7   2  17       21.67       42.19     38.25 o
   8   2  17     3116.27     2892.70    150.54 o
   9   2  17      163.24      167.11     74.56 o
  10   2  17      841.56      754.10    137.90 o
 -12   3  17      610.64      654.47    171.49 o
 -11   3  17      910.71     1187.68    151.64 o
 -10   3  17      358.94      346.10    105.34 o
  -9   3  17       72.96      109.22     64.62 o
  -8   3  17     4218.48     3956.95    154.46 o
  -7   3  17     8340.84     7650.55    224.25 o
  -6   3  17     1805.05     1954.74    229.72 o
  -5   3  17      345.85      307.43     64.91 o
  -4   3  17     5592.94     5274.10    107.48 o
  -3   3  17    13601.75    14714.52    231.13 o
  -2   3  17     5095.89     5020.18    164.88 o
  -1   3  17       29.84      161.37     53.71 o
   0   3  17     6427.27     7497.75    235.07 o
   1   3  17     8924.42    10181.24    136.39 o
   2   3  17     6849.26     6751.01    165.86 o
   3   3  17        5.17       61.90     45.10 o
   4   3  17    17908.22    18744.22    240.00 o
   5   3  17    28516.65    28097.27   1164.66 o
   6   3  17     6812.14     6426.53    209.94 o
   7   3  17        8.55       56.43     45.69 o
   8   3  17       70.44       85.22     47.85 o
   9   3  17      824.76      947.52    123.76 o
  10   3  17      708.43      603.18    134.16 o
 -12   4  17        1.56      122.64    112.39 o
 -11   4  17      167.87      299.72    122.90 o
 -10   4  17       17.91       45.43     68.12 o
  -9   4  17     4952.81     4847.04    190.89 o
  -8   4  17      399.56      247.67    132.63 o
  -7   4  17      599.00      499.34     93.28 o
  -6   4  17       19.79      143.42     59.08 o
  -5   4  17    18981.44    18450.79    191.91 o
  -4   4  17       25.23       53.49     29.53 o
  -3   4  17      316.64      334.95     37.67 o
  -2   4  17       30.27       32.14     44.73 o
  -1   4  17    60467.87    66926.77    406.80 o
   0   4  17      149.10      335.03     85.16 o
   1   4  17      195.85      194.96     62.09 o
   2   4  17      552.40      767.80     77.43 o
   3   4  17    15954.13    17570.51    470.10 o
   4   4  17     1383.51     1107.80    179.30 o
   5   4  17      375.38      628.34     89.49 o
   6   4  17     1302.92     1234.06    113.26 o
   7   4  17    10879.90    11368.77    281.56 o
   8   4  17        4.67       65.46     61.86 o
   9   4  17       94.09       81.22     65.39 o
  10   4  17      259.23      236.05    120.98 o
 -12   5  17      795.26     1188.80    213.91 o
 -11   5  17     1070.59     1172.71    174.31 o
 -10   5  17      451.96      445.85    117.19 o
  -9   5  17      343.75      211.22    117.55 o
  -8   5  17     2718.29     2885.62    237.43 o
  -7   5  17     6511.84     6044.20    198.87 o
  -6   5  17     1491.99     1453.58     87.81 o
  -5   5  17      140.76      162.97     49.14 o
  -4   5  17     6658.03     5905.87    180.45 o
  -3   5  17     5384.31     5468.49    143.79 o
  -2   5  17     8006.74     9270.69    180.92 o
  -1   5  17       39.80       71.05     60.32 o
   0   5  17    13578.77    13460.68    349.06 o
   1   5  17    12550.50    12184.15    184.98 o
   2   5  17     4532.88     4674.59    120.31 o
   3   5  17        0.32       66.59     41.57 o
   4   5  17      912.25      977.93     71.82 o
   5   5  17     7343.61     7995.67    176.98 o
   6   5  17     3377.98     4027.83    174.06 o
   7   5  17      995.03      745.38    123.66 o
   8   5  17     1658.85     1488.78    140.37 o
   9   5  17     1236.02     1339.05    153.72 o
  10   5  17     1517.68     1429.69    150.83 o
 -11   6  17      116.67      108.05     90.64 o
 -10   6  17     2386.44     2125.02    167.50 o
  -9   6  17      173.93      345.33    128.85 o
  -8   6  17     2712.71     2395.41    163.33 o
  -7   6  17        1.69      153.83     63.48 o
  -6   6  17     7620.29     8079.26    195.79 o
  -5   6  17       87.59      110.13     94.47 o
  -4   6  17     4827.02     5042.21    206.69 o
  -3   6  17      197.41      246.60    115.59 o
  -2   6  17    12711.55    14149.88    317.08 o
  -1   6  17       81.61      178.21     69.11 o
   0   6  17     8287.28     8128.61    155.89 o
   1   6  17     1273.51     1071.34     83.56 o
   2   6  17    13834.94    14791.31    174.83 o
   3   6  17       82.02       93.71     56.98 o
   4   6  17    11940.59    11531.20    176.32 o
   5   6  17       51.67      160.15     92.02 o
   6   6  17     2519.22     2348.68    235.13 o
   7   6  17      126.59      111.40     78.67 o
   8   6  17     4625.60     4406.80    195.05 o
   9   6  17      352.86      132.88     82.14 o
  10   6  17      716.67      845.37    197.89 o
 -11   7  17      952.47      932.85    279.15 o
 -10   7  17      446.82      626.42    288.32 o
  -9   7  17       65.06      219.73    220.93 o
  -8   7  17     3164.58     3422.33    333.19 o
  -7   7  17     5243.88     5227.13    226.33 o
  -6   7  17     1407.17     1316.92    164.72 o
  -5   7  17      105.72      111.84     74.34 o
  -4   7  17     3676.02     3757.32    184.80 o
  -3   7  17    13835.77    15099.78    288.46 o
  -2   7  17     2528.78     2646.57    162.95 o
  -1   7  17      385.49      462.08     81.21 o
   0   7  17      854.92      801.96     88.59 o
   1   7  17    15246.93    14904.61    291.32 o
   2   7  17     3957.83     3660.57    107.47 o
   3   7  17      380.42      153.55     94.39 o
   4   7  17     5632.78     5864.11    413.97 o
   5   7  17     5895.13     5652.69    901.40 o
   6   7  17     3421.98     3708.24    331.14 o
   7   7  17       63.47      176.89    156.49 o
   8   7  17      224.90      162.72    142.02 o
   9   7  17     1739.63     1870.43    214.43 o
  10   7  17      232.27      223.81    147.62 o
 -11   8  17      327.88      181.33    100.59 o
 -10   8  17       16.55      185.83    193.79 o
  -9   8  17     4625.86     4836.32    332.83 o
  -8   8  17      715.21      845.88    250.78 o
  -7   8  17       14.67       61.95     69.13 o
  -6   8  17       71.37      161.80    116.04 o
  -5   8  17    11683.79    12409.51    266.78 o
  -4   8  17     1313.30     1392.39    178.06 o
  -3   8  17     1220.70     1247.92    158.97 o
  -2   8  17       68.72      157.67    135.52 o
  -1   8  17    19892.41    21521.03   1128.29 o
   0   8  17       30.15       33.09     35.39 o
   1   8  17      217.46      312.35     61.14 o
   2   8  17     1325.66     1358.91    180.99 o
   3   8  17    10826.24    11833.27    892.76 o
   4   8  17     2082.02     2065.47    262.77 o
   5   8  17      180.44      224.77    118.54 o
   6   8  17      198.94      223.24    169.39 o
   7   8  17     4942.06     5326.77    377.62 o
   8   8  17       47.47       67.67     78.45 o
   9   8  17       82.67       84.71     99.00 o
 -11   9  17      592.49      422.14    175.39 o
 -10   9  17      288.64      245.41    143.49 o
  -9   9  17      532.72      816.72    308.44 o
  -8   9  17     1204.00     1692.48    256.13 o
  -7   9  17     1013.03     1114.02    165.80 o
  -6   9  17     1612.63     1764.95    165.75 o
  -5   9  17      703.52      561.21    161.50 o
  -4   9  17     7295.32     7978.06    508.36 o
  -3   9  17     7482.57     9133.66    595.67 o
  -2   9  17     5070.68     5156.13    232.16 o
  -1   9  17      115.14       58.42     66.38 o
   0   9  17     6497.62     6220.66    592.60 o
   1   9  17     3071.75     3701.39    253.77 o
   2   9  17     3650.50     4169.25    291.11 o
   3   9  17      574.42      833.61    177.97 o
   4   9  17      909.06      917.19    170.04 o
   5   9  17     3105.60     3172.61    507.33 o
   6   9  17     2115.43     2005.61    581.26 o
   7   9  17      673.88      661.72    282.77 o
   8   9  17     1690.89     1572.03    295.94 o
   9   9  17      975.03      970.79    236.29 o
 -10  10  17     2110.97     1898.47    272.59 o
  -9  10  17      125.13      103.23     96.66 o
  -8  10  17      942.31      878.20    127.31 o
  -7  10  17        1.56       62.25     71.69 o
  -6  10  17     3576.64     3663.99    171.38 o
  -5  10  17      194.21      244.48    101.00 o
  -4  10  17     5407.60     5412.89    197.26 o
  -3  10  17     1493.51     1113.91    113.39 o
  -2  10  17     3822.77     3802.03    195.47 o
  -1  10  17      481.86      339.99    114.07 o
   0  10  17     3777.94     3789.39    267.01 o
   1  10  17      504.08      495.00    151.08 o
   2  10  17     9470.30    12026.99    794.89 o
   3  10  17      194.12      229.68    125.66 o
   4  10  17     6190.06     5977.77    676.35 o
   5  10  17      307.52      168.01     96.15 o
   6  10  17     1973.79     1765.26    256.43 o
   7  10  17      316.76      265.33    144.35 o
   8  10  17     2811.56     3314.88    323.06 o
   9  10  17        4.63      148.95    142.02 o
 -10  11  17      193.63      191.25    139.95 o
  -9  11  17       42.98       95.23    126.91 o
  -8  11  17     1091.17     1070.53    148.68 o
  -7  11  17     2421.04     2366.41    164.82 o
  -6  11  17      634.66      526.89    103.54 o
  -5  11  17       47.29      113.50     67.20 o
  -4  11  17     2603.87     2659.33    144.13 o
  -3  11  17     7926.52     8455.65    276.86 o
  -2  11  17       53.02      127.15    111.05 o
  -1  11  17      367.99      195.87     96.29 o
   0  11  17      977.50     1066.08    198.28 o
   1  11  17     6604.64     6918.08    593.48 o
   2  11  17     5735.79     6188.00    272.93 o
   3  11  17       31.15      143.34    131.77 o
   4  11  17     1889.53     1630.89    211.04 o
   5  11  17     2694.66     3086.63    598.74 o
   6  11  17      488.66      620.88    170.86 o
   7  11  17        3.01      115.48    122.00 o
   8  11  17      248.16      348.81    157.68 o
  -9  12  17     2478.55     2720.44    271.67 o
  -8  12  17      226.57      195.06     87.34 o
  -7  12  17      293.58      234.05     94.88 o
  -6  12  17      142.50      136.87     85.14 o
  -5  12  17     4362.23     4396.58    189.43 o
  -4  12  17       96.95       49.78     97.04 o
  -3  12  17       67.99      202.96    134.23 o
  -2  12  17      186.81      262.97    239.27 o
  -1  12  17     5363.62     5160.86    291.70 o
   0  12  17       15.68       75.97     80.67 o
   1  12  17       51.73      161.86    104.45 o
   2  12  17      610.54      527.49    185.71 o
   3  12  17    11357.27    12499.49    320.64 o
   4  12  17      567.90      565.51    118.83 o
   5  12  17      120.97      130.91    131.74 o
   6  12  17      213.96      166.44    123.57 o
   7  12  17     3155.09     3467.47    397.37 o
   8  12  17       26.55      499.87    266.81 o
  -9  13  17      252.55      272.52    136.49 o
  -8  13  17      922.91      758.71    177.73 o
  -7  13  17      300.22      285.03    110.73 o
  -6  13  17      621.08      477.22     92.02 o
  -5  13  17       90.82      111.41    103.30 o
  -4  13  17     1959.21     2115.25    205.83 o
  -3  13  17     2437.69     2439.16    196.06 o
  -2  13  17     1519.08     1432.44    152.12 o
  -1  13  17       92.18       23.10     52.97 o
   0  13  17     4402.11     4690.36    267.66 o
   1  13  17     3523.63     4050.77    267.96 o
   2  13  17     3990.93     4417.08    319.46 o
   3  13  17        0.11       88.22    101.55 o
   4  13  17      977.99      941.97    216.20 o
   5  13  17      132.78       59.82     89.29 o
   6  13  17      802.87      742.43    165.07 o
   7  13  17      140.60      219.03    128.01 o
  -8  14  17      278.39      217.06    151.18 o
  -7  14  17       25.21       53.06     80.52 o
  -6  14  17      759.98      723.30    153.74 o
  -5  14  17      280.41      259.71    137.54 o
  -4  14  17     1915.93     1860.37    209.75 o
  -3  14  17      153.69       84.47    105.84 o
  -2  14  17     3296.85     3643.07    238.13 o
  -1  14  17      537.89      402.51    240.57 o
   0  14  17     2350.47     2002.91    216.71 o
   1  14  17      125.48      105.35    116.23 o
   2  14  17     2127.82     2276.79    219.95 o
   3  14  17      344.09      270.60    214.54 o
   4  14  17     1217.42     1374.89    206.24 o
   5  14  17       15.03      101.50    123.19 o
   6  14  17      359.59      353.41    188.92 o
  -7  15  17      699.86      737.57    234.34 o
  -6  15  17       25.58      106.95    173.55 o
  -5  15  17       37.78      117.01    104.25 o
  -4  15  17     2070.17     2360.83    399.92 o
  -3  15  17     4051.47     3989.18    225.95 o
  -2  15  17      545.95      572.07    171.26 o
  -1  15  17      201.81      125.02    104.64 o
   0  15  17       50.29       54.29     80.91 o
   1  15  17     2039.21     2109.77    220.42 o
   2  15  17      248.31      275.34    147.97 o
   3  15  17       64.49      153.08    137.70 o
   4  15  17      305.86      294.96    153.94 o
   5  15  17      933.81     1038.75    270.60 o
   6  15  17       75.74      131.57    157.15 o
  -6  16  17       14.99       54.35    159.39 o
  -5  16  17     2484.96     3301.10    440.97 o
  -4  16  17      321.86      250.39    178.27 o
  -3  16  17       50.40      116.61    124.93 o
  -2  16  17      146.56      178.00    123.24 o
  -1  16  17     1208.35     1043.50    161.03 o
   0  16  17      131.10      123.40    109.43 o
   1  16  17       25.48       74.76    105.84 o
   2  16  17       40.50      214.55    137.16 o
   3  16  17     3364.85     3985.07    298.76 o
   4  16  17       60.84      173.35    140.32 o
   5  16  17        0.31      119.84    130.85 o
  -5  17  17      181.65      143.88    190.63 o
  -4  17  17      944.29     1122.89    341.19 o
  -3  17  17      577.89      878.16    325.86 o
  -2  17  17     1106.55     1071.49    199.00 o
  -1  17  17       42.74       55.49     85.51 o
   0  17  17      533.32      357.12    123.78 o
   1  17  17      989.15      852.31    184.95 o
   2  17  17      904.46      858.76    205.60 o
   3  17  17       30.03      231.48    173.02 o
   4  17  17      827.96      607.89    204.62 o
  -3  18  17       17.94      123.39    183.51 o
  -2  18  17      901.02     1434.23    399.43 o
  -1  18  17      116.46       68.56    178.71 o
   0  18  17      613.05      505.35    180.76 o
   1  18  17        5.41      131.15    119.87 o
   2  18  17     1232.41      953.47    212.93 o
 -12   0  18     1795.14     1562.08    213.18 o
 -10   0  18      256.19      246.11    143.99 o
  -8   0  18    12910.25    13546.76    302.13 o
  -6   0  18      161.32      168.30     85.75 o
  -4   0  18    18304.12    18132.55    658.45 o
  -2   0  18      802.46      826.04     76.13 o
   0   0  18    17220.62    19067.55    188.50 o
   2   0  18     2336.72     2811.21    154.89 o
   4   0  18    29139.88    29964.12    452.92 o
   6   0  18       14.66       24.39     65.59 o
   8   0  18     2189.24     2184.95    162.65 o
  10   0  18       49.12      131.16    152.92 o
 -12   1  18      107.98      193.47    111.92 o
 -11   1  18      737.84      718.29    159.39 o
 -10   1  18     1214.59     1327.84    155.02 o
  -9   1  18     1054.48     1123.81    144.89 o
  -8   1  18     1110.80     1188.39    125.65 o
  -7   1  18     5698.60     5943.13    136.03 o
  -6   1  18     2254.79     1760.53     91.31 o
  -5   1  18     2922.71     2809.35     87.01 o
  -4   1  18     3180.68     2641.59     77.67 o
  -3   1  18    16207.39    15334.22    633.11 o
  -2   1  18    17487.26    18095.76    141.16 o
  -1   1  18     8291.85     8053.31    207.68 o
   0   1  18      414.30     1012.89     65.21 o
   1   1  18     2440.84     2299.82     92.14 o
   2   1  18     7344.70     7979.30    189.94 o
   3   1  18      947.67      921.83    151.33 o
   4   1  18      718.78      588.81    114.19 o
   5   1  18     7977.12     8082.28    488.32 o
   6   1  18     7192.89     6887.32    216.51 o
   7   1  18     1332.76     1322.28    154.02 o
   8   1  18      193.04       56.41     53.75 o
   9   1  18      522.57      316.87     86.24 o
  10   1  18     2077.37     2171.94    197.44 o
 -12   2  18        0.94       99.18     85.84 o
 -11   2  18      353.20      269.86    103.35 o
 -10   2  18        3.11       51.73     59.62 o
  -9   2  18     5341.58     4789.63    181.06 o
  -8   2  18      133.49      535.32    119.56 o
  -7   2  18     2751.16     2474.89    208.18 o
  -6   2  18      527.25      652.39     89.39 o
  -5   2  18     9432.56     8789.41    145.42 o
  -4   2  18      588.97      501.75     59.25 o
  -3   2  18     8250.31     8302.15    206.31 o
  -2   2  18      335.89      527.06     42.55 o
  -1   2  18    27206.76    29466.92    270.18 o
   0   2  18      184.62      520.77    104.48 o
   1   2  18     5505.58     6881.98     84.93 o
   2   2  18       17.74      103.47     52.38 o
   3   2  18    13247.49    12282.81    192.69 o
   4   2  18      451.23      675.07    126.43 o
   5   2  18    23366.60    25429.85    438.16 o
   6   2  18       48.35       63.20     68.81 o
   7   2  18     2666.62     2689.63    171.07 o
   8   2  18       89.90       47.36     42.20 o
   9   2  18     1437.83     1154.10    113.27 o
  10   2  18       14.02      154.13    104.77 o
 -12   3  18      247.06      271.36    248.32 o
 -11   3  18      724.33      620.47    144.19 o
 -10   3  18     1214.23     1484.09    160.95 o
  -9   3  18      393.77      415.11     99.50 o
  -8   3  18      237.28      177.10    100.56 o
  -7   3  18     2892.85     3193.37    224.37 o
  -6   3  18     4256.85     3954.14    173.97 o
  -5   3  18     1021.92      967.17    108.15 o
  -4   3  18       57.76       36.75     29.98 o
  -3   3  18    13988.27    14955.18    180.55 o
  -2   3  18    18532.65    19499.58    182.95 o
  -1   3  18     8878.50    10269.48    176.26 o
   0   3  18     4743.94     5169.42    154.47 o
   1   3  18     5859.20     7155.59    241.85 o
   2   3  18    11262.13    11181.85    206.88 o
   3   3  18      653.05      687.52    137.06 o
   4   3  18      799.66      792.56    190.47 o
   5   3  18     8605.91     8407.04    203.48 o
   6   3  18     7390.29     6369.22    177.59 o
   7   3  18     2215.40     2233.03    150.13 o
   8   3  18      163.40       72.62     66.17 o
   9   3  18      590.12      328.07    131.59 o
  10   3  18     2410.12     2216.93    212.44 o
 -12   4  18     1230.11     1502.60    186.65 o
 -11   4  18        1.94       76.98     80.30 o
 -10   4  18      307.60      224.37     95.63 o
  -9   4  18       12.89       97.91     97.68 o
  -8   4  18     9166.44     9081.74    187.80 o
  -7   4  18       27.80       61.20     54.28 o
  -6   4  18      819.26      885.39    122.19 o
  -5   4  18      314.21      403.21     60.53 o
  -4   4  18    11549.37    11765.88    227.25 o
  -3   4  18     2825.98     2500.70    108.24 o
  -2   4  18     1563.93     1483.56    110.61 o
  -1   4  18     1622.92     2204.40    145.88 o
   0   4  18    32995.34    31458.79    317.03 o
   1   4  18      217.06      255.30     58.57 o
   2   4  18      156.58      170.86     51.86 o
   3   4  18      723.30      590.91     88.88 o
   4   4  18    29950.18    31459.35    727.75 o
   5   4  18      298.40      224.93     86.81 o
   6   4  18        7.63       93.90     65.95 o
   7   4  18       73.81       93.26     61.18 o
   8   4  18     3631.89     3628.99    155.74 o
   9   4  18      232.51      138.94     82.69 o
  10   4  18       38.13      125.04     83.05 o
 -11   5  18      850.05      864.53    151.69 o
 -10   5  18      832.20      777.74    118.03 o
  -9   5  18     1281.82     1041.98    137.37 o
  -8   5  18     1249.82     1147.28    126.25 o
  -7   5  18     6012.02     6112.63    133.30 o
  -6   5  18     4013.27     3698.98    102.94 o
  -5   5  18      168.86      226.36     53.60 o
  -4   5  18      448.94      390.87    106.21 o
  -3   5  18     5476.02     5042.50    142.04 o
  -2   5  18     9709.34     9601.59    362.45 o
  -1   5  18     3873.51     3900.10    242.66 o
   0   5  18     2669.81     2527.75    153.98 o
   1   5  18     9846.80     9003.83    152.12 o
   2   5  18     4512.34     4169.08    120.46 o
   3   5  18     7327.76     7574.36    361.07 o
   4   5  18      473.95      369.78     62.58 o
   5   5  18     9869.73    10562.91    154.00 o
   6   5  18     6000.42     5873.50    279.48 o
   7   5  18     2067.23     2079.30    209.52 o
   8   5  18       47.47      105.94     83.21 o
   9   5  18       72.79       97.36     74.79 o
  10   5  18     1374.39     1302.78    173.08 o
 -11   6  18      375.38      299.20     96.50 o
 -10   6  18       71.39       54.23     72.94 o
  -9   6  18     5138.71     5161.10    206.78 o
  -8   6  18      193.17      250.47    119.29 o
  -7   6  18     1548.73     1854.01    108.44 o
  -6   6  18      158.74      168.16     87.50 o
  -5   6  18     5347.26     5256.18    189.70 o
  -4   6  18      151.15      106.94     80.19 o
  -3   6  18     6460.55     6597.12    223.76 o
  -2   6  18       59.65      131.48     75.48 o
  -1   6  18    15526.22    15899.44    495.87 o
   0   6  18       73.49       63.67     49.39 o
   1   6  18     7183.21     6394.77    138.86 o
   2   6  18     1826.84     2208.64    100.52 o
   3   6  18     8163.19     7623.74    339.79 o
   4   6  18      562.32      413.05    349.02 o
   5   6  18     6310.93     6120.05    825.78 o
   6   6  18     1164.69      878.07    230.83 o
   7   6  18     3075.01     3288.76    362.70 o
   8   6  18       92.77       91.55    151.08 o
   9   6  18     1262.78     1145.89    181.06 o
  10   6  18      342.78      317.12    152.60 o
 -11   7  18      608.80      819.12    267.77 o
 -10   7  18     1605.89     1866.57    276.93 o
  -9   7  18      110.97      102.97    130.72 o
  -8   7  18       65.13      196.46    151.83 o
  -7   7  18     1324.87     1592.27    195.42 o
  -6   7  18     3696.97     4219.48    205.69 o
  -5   7  18      576.03      473.58    127.49 o
  -4   7  18        8.14       85.37     85.01 o
  -3   7  18     8469.54     8845.10    230.10 o
  -2   7  18    13856.44    14753.39    233.15 o
  -1   7  18     4557.73     4260.22    213.08 o
   0   7  18     2414.44     2396.02    115.41 o
   1   7  18     5442.73     5386.23    125.59 o
   2   7  18     5018.35     4490.13    265.60 o
   3   7  18      169.51      608.17    370.15 o
   4   7  18      193.55      144.33    105.08 o
   5   7  18     2001.66     2181.07    394.03 o
   6   7  18     4735.56     5175.78    753.13 o
   7   7  18     1942.38     1758.87    315.53 o
   8   7  18       10.46      426.12    327.51 o
   9   7  18      660.76      744.31    236.96 o
 -11   8  18       10.31      117.84    160.24 o
 -10   8  18      417.31      634.46    249.77 o
  -9   8  18        2.36      263.57    220.40 o
  -8   8  18     3344.73     4025.12    270.73 o
  -7   8  18        5.37       56.25     98.60 o
  -6   8  18      795.41      793.82    144.25 o
  -5   8  18      110.64      212.08    114.44 o
  -3   8  18     3647.36     3726.84    212.28 o
  -2   8  18      205.82      300.78    153.21 o
  -1   8  18     1545.56     1600.23    178.97 o
   0   8  18     4970.81     4260.65    116.19 o
   1   8  18       73.45      229.61    115.42 o
   2   8  18      459.36      271.81    109.73 o
   3   8  18      682.70      598.55    170.23 o
   4   8  18    12370.73    16025.48   1980.73 o
   5   8  18      290.28      208.37    116.07 o
   6   8  18       13.56       76.12     91.89 o
   7   8  18      528.53      541.26    202.37 o
   8   8  18     4001.39     4462.87    451.94 o
   9   8  18      116.59      166.80    218.86 o
 -10   9  18      683.23      571.37    154.07 o
  -9   9  18     1107.88     1270.19    296.85 o
  -8   9  18      115.52       70.84     84.12 o
  -7   9  18     1976.90     2124.20    220.30 o
  -6   9  18     2127.52     2274.55    181.36 o
  -5   9  18     2193.68     2447.36    203.76 o
  -4   9  18     2575.97     2894.87    314.43 o
  -3   9  18     2857.24     2879.00    201.87 o
  -2   9  18     3575.64     3655.60    219.01 o
  -1   9  18      230.36      179.88    120.50 o
   0   9  18      520.13      432.47    131.23 o
   1   9  18     5409.28     5999.55    495.36 o
   2   9  18     4156.47     3642.93    438.83 o
   3   9  18     9554.09    10783.09    566.74 o
   4   9  18      982.18      991.24    210.63 o
   5   9  18     2533.57     2568.63    333.81 o
   6   9  18     1339.96     1371.47    182.40 o
   7   9  18     1136.13     1267.68    236.92 o
   8   9  18      142.52      166.20    120.92 o
   9   9  18      487.89      684.95    375.60 o
 -10  10  18       56.78       88.42     96.25 o
  -9  10  18     1971.28     1871.24    277.05 o
  -8  10  18      242.09      211.94     98.66 o
  -7  10  18      863.97      733.69    109.33 o
  -6  10  18        3.14      116.65    106.83 o
  -5  10  18     4896.21     5717.31    245.36 o
  -4  10  18      790.01      813.75    115.01 o
  -3  10  18     2122.92     1764.32    150.82 o
  -2  10  18      874.38      691.75    161.07 o
  -1  10  18    10186.50    10709.33    576.47 o
   0  10  18      119.44      159.99    101.03 o
   1  10  18     5413.92     5103.07    698.25 o
   2  10  18      233.51      166.26    123.59 o
   3  10  18     5947.96     6300.47    430.69 o
   4  10  18      481.52      226.17    135.52 o
   5  10  18     2084.88     1405.91    434.85 o
   6  10  18      349.66      199.60    168.82 o
   7  10  18     2002.94     2244.35    247.38 o
   8  10  18       92.89      136.74    137.63 o
 -10  11  18     1042.17     1094.84    215.47 o
  -9  11  18       18.17       72.09     82.53 o
  -8  11  18      172.56       90.24     72.88 o
  -7  11  18      690.60      572.89    103.61 o
  -6  11  18     3176.82     2978.72    312.25 o
  -5  11  18      276.61      248.36    103.95 o
  -4  11  18       14.44      101.73     58.63 o
  -3  11  18     1525.34     1551.61    179.11 o
  -2  11  18     6174.07     6920.69    597.98 o
  -1  11  18     1132.11      870.96    144.25 o
   0  11  18     1188.98      744.57    276.99 o
   1  11  18     2330.78     2252.13    186.42 o
   2  11  18    10439.42    10745.41    411.80 o
   3  11  18      376.06      515.28    146.62 o
   4  11  18      246.48      187.85    117.99 o
   5  11  18      543.78      519.57    175.81 o
   6  11  18     2264.14     2672.97    376.49 o
   7  11  18     1178.99     1440.65    405.54 o
   8  11  18        0.84      219.14    153.97 o
  -9  12  18       13.93      133.07    131.07 o
  -8  12  18     1296.59     1343.32    145.98 o
  -7  12  18      109.03      106.59     76.35 o
  -6  12  18      267.77      247.60     81.46 o
  -5  12  18      102.18      160.47    101.40 o
  -4  12  18     5067.10     5676.33    277.54 o
  -3  12  18      178.82      131.22     85.20 o
  -2  12  18       26.64      109.05    120.26 o
  -1  12  18     1181.02      889.91    128.81 o
   0  12  18     8589.40     9005.33    790.18 o
   1  12  18       38.50       96.50    100.67 o
   2  12  18      258.14      321.60    155.66 o
   3  12  18        5.17       84.60     86.69 o
   4  12  18     1664.23     1972.31    213.92 o
   5  12  18      343.42      210.55    110.69 o
   6  12  18       10.06      110.62    113.09 o
   7  12  18       82.85      205.17    166.50 o
  -8  13  18       13.12       80.57     69.91 o
  -7  13  18      886.36      832.18    122.02 o
  -6  13  18      767.56      737.44    172.80 o
  -5  13  18     1262.36     1348.57    200.86 o
  -4  13  18      386.15      196.82    134.62 o
  -3  13  18     2074.98     2185.97    228.25 o
  -2  13  18      383.76      327.89    144.52 o
  -1  13  18      543.26      682.70    153.15 o
   0  13  18      133.45       41.38    100.96 o
   1  13  18     3777.39     5120.27    287.96 o
   2  13  18     3345.13     3397.91    238.46 o
   3  13  18      968.33      909.37    208.50 o
   4  13  18       47.78       86.28    104.51 o
   5  13  18      693.81      445.11    228.30 o
   6  13  18      722.75      534.77    178.33 o
   7  13  18     1208.92     1442.23    272.39 o
  -8  14  18      157.91      134.84    131.94 o
  -7  14  18      259.89      170.72    180.52 o
  -6  14  18       71.01      107.32    116.01 o
  -5  14  18     4168.38     4816.42    281.94 o
  -4  14  18      424.57      568.85    187.71 o
  -3  14  18     1000.86      948.78    169.71 o
  -2  14  18        7.67       69.32     90.30 o
  -1  14  18      827.56     1164.75    190.07 o
   0  14  18      314.57      323.05    143.22 o
   1  14  18     1827.40     1776.24    399.52 o
   2  14  18        2.32      118.78    126.88 o
   3  14  18     2480.36     2781.59    233.46 o
   4  14  18      105.92       84.72    118.26 o
   5  14  18      606.34      474.71    175.28 o
   6  14  18       15.33      123.29    113.59 o
  -7  15  18       99.80      164.53    215.04 o
  -6  15  18     2238.65     2311.84    369.10 o
  -5  15  18       50.04      152.55    116.57 o
  -4  15  18      104.53      201.28    117.52 o
  -3  15  18     1240.99     1731.23    222.35 o
  -2  15  18      901.81      811.18    158.66 o
  -1  15  18       67.17      137.60    108.54 o
   0  15  18       43.69      100.09    105.79 o
   1  15  18      467.26      377.92    148.86 o
   2  15  18     3942.48     4510.61    302.46 o
   3  15  18      395.87      315.56    135.09 o
   4  15  18       13.47       81.84     93.44 o
   5  15  18       59.63       89.84    105.16 o
  -6  16  18       80.36      174.81    206.26 o
  -5  16  18       62.88       37.31    104.57 o
  -4  16  18     2969.19     3535.01    456.53 o
  -3  16  18       64.71      128.03    104.23 o
  -2  16  18      397.69      520.21    146.35 o
  -1  16  18       11.28      114.34    125.45 o
   0  16  18     3288.94     3496.90    266.94 o
   1  16  18      437.34      508.41    168.07 o
   2  16  18       18.11       71.02     99.42 o
   3  16  18      260.20      305.35    159.27 o
   4  16  18      903.75      903.77    206.97 o
  -5  17  18      682.71      850.31    396.15 o
  -4  17  18      146.57      216.88    268.83 o
  -3  17  18     1223.62     1308.26    329.42 o
  -2  17  18       46.36      196.62    135.94 o
  -1  17  18      678.12      476.10    163.54 o
   0  17  18      147.69       60.79     87.52 o
   1  17  18     1264.31     1465.70    212.40 o
   2  17  18      548.01      763.26    211.49 o
   3  17  18      598.51      523.31    210.01 o
  -3  18  18      174.91      179.04    213.10 o
  -2  18  18       46.87       62.26    115.09 o
  -1  18  18      317.85      108.33    169.54 o
   0  18  18      412.93      247.17    131.06 o
   1  18  18      623.19      721.94    182.26 o
 -11   0  19     1574.32     1845.26    244.20 o
  -9   0  19     1631.63     1772.37    252.43 o
  -7   0  19     7043.29     6904.40    215.76 o
  -5   0  19     1245.73     1329.66     95.71 o
  -3   0  19    27901.56    26006.72    211.05 o
  -1   0  19     7996.50     7962.80    118.51 o
   1   0  19    18118.83    17960.61   1037.01 o
   3   0  19       14.32       44.97     78.54 o
   5   0  19    17806.67    17434.68    367.78 o
   7   0  19        3.83       42.95     89.90 o
   9   0  19     3577.33     4078.20    364.98 o
 -12   1  19       42.44       88.96     85.86 o
 -11   1  19      123.61      158.20     98.02 o
 -10   1  19     1940.42     1945.09    162.61 o
  -9   1  19     2949.30     3065.98    153.93 o
  -8   1  19      803.16      858.26    128.60 o
  -7   1  19      233.49      151.37     75.31 o
  -6   1  19     1352.08     1604.57     83.15 o
  -5   1  19     1054.07      933.88     64.99 o
  -4   1  19     2728.45     2458.26     79.78 o
  -3   1  19     1632.18     1689.22     59.36 o
  -2   1  19    22504.01    22025.21    438.07 o
  -1   1  19    15523.90    14628.20    202.33 o
   0   1  19      115.35      263.53     50.89 o
   1   1  19      191.37       86.91     35.75 o
   2   1  19     1212.15     1451.25     78.28 o
   3   1  19    10471.04    11129.79    221.38 o
   4   1  19    10094.39     9504.17    204.28 o
   5   1  19     1096.62      855.79    116.54 o
   6   1  19     3412.65     3222.59    182.20 o
   7   1  19     1812.88     1314.36    134.75 o
   8   1  19      113.26      151.47     93.31 o
   9   1  19       44.32       76.79     63.89 o
  10   1  19     1099.58      981.17    172.37 o
 -12   2  19     1381.09     1706.48    207.38 o
 -11   2  19       11.58      181.50    103.72 o
 -10   2  19      742.27      756.82    123.93 o
  -9   2  19       10.42       66.55     70.70 o
  -8   2  19     8091.35     7981.95    225.93 o
  -7   2  19        1.99       85.77     67.00 o
  -6   2  19      848.33      876.53     77.13 o
  -5   2  19      134.16      114.11     42.91 o
  -4   2  19     8542.26     7656.70    184.58 o
  -3   2  19        3.17      184.72     51.01 o
  -2   2  19    22083.63    22458.84    195.57 o
  -1   2  19      588.00     1338.59    100.78 o
   0   2  19     2394.78     2021.66     89.75 o
   1   2  19      893.03     1158.31     65.67 o
   2   2  19     1837.92     2495.26    120.78 o
   3   2  19     7305.01     7170.35    354.39 o
   4   2  19    36474.54    38835.59    984.98 o
   5   2  19       46.32       55.90     65.32 o
   6   2  19     2512.50     2139.83    125.36 o
   7   2  19      844.85      592.95    143.05 o
   8   2  19     1524.06     1281.83    161.60 o
   9   2  19        0.67       47.04     56.55 o
  10   2  19     2197.62     2294.60    350.39 o
 -12   3  19       68.02       93.82     95.95 o
 -11   3  19      140.83      176.49    113.16 o
 -10   3  19     1388.90     1739.48    177.14 o
  -9   3  19     2772.51     2965.50    152.88 o
  -8   3  19      377.91      300.42     67.57 o
  -7   3  19      929.26      698.20     85.58 o
  -6   3  19     2246.49     2401.25     96.81 o
  -5   3  19     2206.92     2237.62     81.71 o
  -4   3  19       54.37       35.63     30.78 o
  -3   3  19     1716.71     1624.15     54.93 o
  -2   3  19    18363.62    18441.06    197.00 o
  -1   3  19    12874.09    13764.88    199.55 o
   0   3  19      212.83      179.70     51.73 o
   1   3  19      116.03      300.56     65.86 o
   2   3  19     3713.80     3566.53    252.37 o
   3   3  19    13078.37    12450.90    246.60 o
   4   3  19     2718.61     2384.11    147.63 o
   5   3  19      575.76      498.45    107.70 o
   6   3  19     1688.45     1636.49    229.65 o
   7   3  19     3734.89     3283.81    148.01 o
   8   3  19      968.70      917.87    182.80 o
   9   3  19        5.86       75.21    104.08 o
  10   3  19     1043.05      778.28    180.95 o
 -11   4  19     1640.14     1886.98    194.44 o
 -10   4  19      339.87      238.81    108.78 o
  -9   4  19      994.74     1009.01    132.96 o
  -8   4  19      150.23      208.31    100.13 o
  -7   4  19     4209.48     4247.69    132.50 o
  -6   4  19       56.37       36.44     30.76 o
  -5   4  19      545.66      485.49     49.00 o
  -4   4  19      152.74      130.41     38.38 o
  -3   4  19    18684.60    19746.01    453.43 o
  -2   4  19        4.37      211.55     69.77 o
  -1   4  19     3417.48     3709.32    164.25 o
   0   4  19       14.70      254.32    104.17 o
   1   4  19    15999.48    15820.92    198.06 o
   2   4  19       67.64       55.91     42.98 o
   3   4  19     1147.97     1018.75    197.61 o
   4   4  19       93.75      117.39     51.27 o
   5   4  19    13178.39    13491.61    600.90 o
   6   4  19       18.49       97.71     69.41 o
   7   4  19       19.47       46.43    154.68 o
   8   4  19       52.00       64.80    104.12 o
   9   4  19     4146.70     4260.68    257.12 o
  10   4  19       50.25       84.01     97.26 o
 -11   5  19      407.59      313.57    136.11 o
 -10   5  19     1325.61     1302.69    208.85 o
  -9   5  19     1154.52     1120.76    147.69 o
  -8   5  19      211.39      236.40     90.51 o
  -7   5  19       30.17      108.02     58.83 o
  -6   5  19     1720.82     1561.34     89.25 o
  -5   5  19     1413.55     1554.41    163.19 o
  -4   5  19     4498.16     5000.96    184.93 o
  -3   5  19     1332.01     1209.73    107.96 o
  -2   5  19    12017.00    13175.79    221.52 o
  -1   5  19    15892.63    15808.96    553.73 o
   0   5  19      313.24      335.97     70.97 o
   1   5  19      285.53      283.00     67.75 o
   2   5  19     3458.09     3641.08    111.55 o
   3   5  19     5381.24     6413.95    259.08 o
   4   5  19      979.69     1065.29    106.83 o
   5   5  19      235.53      171.21    103.39 o
   6   5  19     5221.14     5104.29    368.48 o
   7   5  19     2058.15     1601.56    241.67 o
   8   5  19     1664.43     1840.86    378.29 o
   9   5  19      534.30      458.60    194.24 o
 -11   6  19      128.18       97.63    127.59 o
 -10   6  19      318.72      196.07     93.46 o
  -9   6  19       21.09      228.58    162.70 o
  -8   6  19     4759.06     4864.75    320.93 o
  -7   6  19       54.29       77.29     76.12 o
  -6   6  19     1515.26     1459.31    148.07 o
  -5   6  19      258.19      293.40    109.76 o
  -4   6  19    10143.43    10356.00    228.34 o
  -3   6  19      682.20      824.90    130.13 o
  -2   6  19     3626.31     3812.46    187.36 o
  -1   6  19     5940.03     5614.66    157.54 o
   0   6  19    12757.93    13549.94    180.68 o
   1   6  19     1491.03     1914.81    125.64 o
   2   6  19     2840.08     2520.02    163.83 o
   3   6  19     2775.93     2981.52    136.59 o
   4   6  19     9161.29     8434.49   1198.54 o
   5   6  19       70.24       99.91    111.64 o
   6   6  19     3526.53     3179.01    272.74 o
   7   6  19        1.43       57.50    111.04 o
   8   6  19     1368.69     1253.36    271.56 o
   9   6  19       42.16      131.18    180.56 o
 -11   7  19       97.31      128.04    175.63 o
 -10   7  19     1182.30     1179.32    295.69 o
  -9   7  19     2287.49     2949.69    318.29 o
  -8   7  19      439.63      387.43    164.93 o
  -7   7  19     1276.71     1160.05    147.67 o
  -6   7  19     2534.56     2458.04    253.22 o
  -5   7  19     7166.23     8024.96    239.78 o
  -4   7  19      166.55      172.37    105.06 o
  -3   7  19      958.82     1156.96    157.45 o
  -2   7  19     2454.76     2675.57    192.46 o
  -1   7  19     6719.51     6921.56    199.33 o
   0   7  19     2218.23     1896.60    101.24 o
   1   7  19      150.40      285.48     72.52 o
   2   7  19     3225.20     2989.20    110.21 o
   3   7  19     6995.92     6938.37    364.07 o
   4   7  19      643.96      506.16    147.66 o
   5   7  19      419.00      227.49    111.37 o
   6   7  19      593.26      753.97    370.09 o
   7   7  19     2181.06     1771.85    277.18 o
   8   7  19      296.84      211.16    198.92 o
   9   7  19       59.20      107.50    145.63 o
 -11   8  19     1306.82      972.41    319.49 o
 -10   8  19      468.44      456.26    243.13 o
  -9   8  19      197.67      222.57    170.53 o
  -8   8  19      187.71      200.73    124.30 o
  -7   8  19     3940.61     3988.22    281.28 o
  -6   8  19     1099.59      796.65    156.10 o
  -5   8  19     2355.40     2381.06    175.91 o
  -4   8  19       21.35      120.28    109.28 o
  -3   8  19     8545.97     9881.45    258.94 o
  -2   8  19       38.99       82.10     81.93 o
  -1   8  19       64.65       87.60     72.21 o
   0   8  19      571.63      445.15     71.47 o
   1   8  19    14462.94    15390.48   1636.34 o
   2   8  19     2309.57     2378.61    223.17 o
   3   8  19      851.00     1005.95    160.07 o
   4   8  19      121.32       68.22     83.71 o
   5   8  19     4886.05     5794.48    707.00 o
   6   8  19      209.17      155.18    110.79 o
   7   8  19      177.73      280.60    129.89 o
   8   8  19       10.64       94.11    154.74 o
   9   8  19     1833.34     1817.65    375.70 o
 -10   9  19      870.66     1223.54    338.11 o
  -9   9  19      327.65      247.71    167.89 o
  -8   9  19      297.66      342.04    161.09 o
  -7   9  19       40.60       61.43    106.67 o
  -6   9  19     2854.85     3084.13    214.13 o
  -5   9  19     2452.30     2780.74    213.12 o
  -4   9  19     3422.12     3206.61    214.01 o
  -3   9  19     1802.52     1519.73    185.36 o
  -2   9  19     4447.49     4157.09    172.94 o
  -1   9  19     1746.12     1753.66    174.35 o
   0   9  19     2052.60     2163.70    193.45 o
   1   9  19     1062.67     1337.04    209.39 o
   2   9  19     3655.32     3600.97    250.25 o
   3   9  19     3069.80     2912.97    212.87 o
   4   9  19     2022.97     1820.79    255.44 o
   5   9  19        3.43       74.08     90.71 o
   6   9  19     4271.38     5369.71    577.37 o
   7   9  19     2139.83     2411.97    408.05 o
   8   9  19     1034.20     1358.45    240.23 o
 -10  10  19      123.00      145.28    139.72 o
  -9  10  19       57.00       61.46    100.88 o
  -8  10  19     1604.48     1705.93    226.56 o
  -7  10  19      248.15      406.61    157.93 o
  -6  10  19     1030.82      949.64    164.41 o
  -5  10  19       45.85      219.37    125.82 o
  -4  10  19     5773.90     6284.69    271.59 o
  -3  10  19     1040.80     1118.40    154.10 o
  -2  10  19      337.71      223.44     96.97 o
  -1  10  19     1252.31     1094.60    173.42 o
   0  10  19     8427.37     9192.16    758.01 o
   1  10  19      482.84      413.09    151.06 o
   2  10  19     2171.10     2331.37    210.04 o
   3  10  19     2083.82     2050.08    218.74 o
   4  10  19     4470.75     4666.23    283.71 o
   5  10  19      273.55      204.17    138.15 o
   6  10  19     2437.08     2593.55    301.77 o
   7  10  19       22.95      104.64    114.75 o
   8  10  19     2010.91     2149.64    322.54 o
  -9  11  19     1236.12     1231.97    194.46 o
  -8  11  19       15.60       93.84     75.96 o
  -7  11  19      292.83      224.16     89.61 o
  -6  11  19      968.53      898.47    161.82 o
  -5  11  19     2784.21     2587.15    212.03 o
  -4  11  19       57.36       88.63     93.02 o
  -3  11  19       19.50       35.58     68.83 o
  -2  11  19      583.50      757.21    166.26 o
  -1  11  19     3379.72     3261.27    207.84 o
   0  11  19     1622.68     1841.60    230.00 o
   1  11  19      564.73      397.88    163.74 o
   2  11  19     2636.36     3360.77    434.56 o
   3  11  19     3417.10     3976.16    229.83 o
   4  11  19       66.74       98.55     99.16 o
   5  11  19      239.41      283.00    165.89 o
   6  11  19      680.99      682.78    203.76 o
   7  11  19     3089.90     3257.54    316.00 o
   8  11  19      413.49      448.76    175.79 o
  -9  12  19      226.96      198.36    123.39 o
  -8  12  19      123.88      143.72     92.00 o
  -7  12  19     2114.43     1986.77    150.62 o
  -6  12  19       57.03      118.08     89.92 o
  -5  12  19      483.57      490.73    142.94 o
  -4  12  19       14.23      139.85    142.30 o
  -3  12  19     1443.23     1504.52    184.62 o
  -2  12  19       56.40       70.77     76.04 o
  -1  12  19      642.44      742.43    232.23 o
   0  12  19      183.48       90.91     83.50 o
   1  12  19    14089.32    15757.92   1060.22 o
   2  12  19      316.62      408.59    149.51 o
   3  12  19       14.46       98.33     99.59 o
   4  12  19      407.23      578.12    190.69 o
   5  12  19     1424.20     1683.57    348.77 o
   6  12  19       29.24      166.29    158.79 o
   7  12  19       46.09      151.66    148.82 o
  -8  13  19      114.49      151.72     87.32 o
  -7  13  19      120.04      197.22    104.08 o
  -6  13  19     2519.21     2907.17    236.41 o
  -5  13  19     1458.72     1553.90    210.20 o
  -4  13  19     1138.70      971.45    173.13 o
  -3  13  19      112.53      107.45    108.80 o
  -2  13  19     1601.58     1858.83    170.93 o
  -1  13  19     1139.71     1181.29    342.59 o
   0  13  19     1085.56      990.52    142.26 o
   1  13  19      227.99      192.49     94.20 o
   2  13  19     2420.75     2278.04    221.78 o
   3  13  19      152.01      132.96    105.84 o
   4  13  19      699.91      780.51    237.61 o
   5  13  19        5.98       86.28     99.12 o
   6  13  19     1384.05     1356.83    214.42 o
  -8  14  19      436.06      429.06    237.83 o
  -7  14  19      272.75      178.65    123.13 o
  -6  14  19      462.19      244.19    120.14 o
  -5  14  19      112.73       89.24    101.57 o
  -4  14  19     3540.37     3798.73    241.94 o
  -3  14  19      424.23      346.75    131.19 o
  -2  14  19      323.87      362.66    140.69 o
  -1  14  19      314.43      288.09    166.64 o
   0  14  19     2678.21     2665.58    234.72 o
   1  14  19      366.24      405.91    166.60 o
   2  14  19      882.23     1121.59    178.50 o
   3  14  19      384.71      407.49    177.69 o
   4  14  19      692.76      777.47    221.38 o
   5  14  19       74.94       94.93    116.60 o
   6  14  19      769.36      794.14    215.20 o
  -7  15  19       58.24      114.08    212.83 o
  -6  15  19      826.76      795.72    304.60 o
  -5  15  19     2079.16     2200.22    220.35 o
  -4  15  19       26.71       47.96     79.29 o
  -3  15  19      181.04      113.10     97.78 o
  -2  15  19      114.79      131.31    114.25 o
  -1  15  19     2802.25     2860.26    492.63 o
   0  15  19        5.77       83.34     95.03 o
   1  15  19       11.32       82.09     86.51 o
   2  15  19      785.10      884.36    225.38 o
   3  15  19     1315.33     1472.63    235.79 o
   4  15  19       15.78      100.32    129.12 o
   5  15  19       27.32       86.73    100.91 o
  -6  16  19      288.51      234.13    197.13 o
  -5  16  19      373.57      424.91    255.78 o
  -4  16  19      142.63      155.56    134.22 o
  -3  16  19      872.11      862.81    172.63 o
  -2  16  19      358.42      355.31    133.74 o
  -1  16  19      359.24      314.85    134.46 o
   0  16  19       24.23      167.27    131.18 o
   1  16  19     1971.22     2135.68    266.47 o
   2  16  19       70.33      140.20    136.60 o
   3  16  19      183.28      170.08    121.99 o
   4  16  19      168.75      130.47    126.43 o
  -4  17  19      194.37      136.11    177.33 o
  -3  17  19        8.43      143.37    167.07 o
  -2  17  19      457.88      476.37    155.49 o
  -1  17  19       91.01      129.08    107.55 o
   0  17  19      409.93      331.22    118.66 o
   1  17  19      171.09      186.65    171.34 o
   2  17  19     1518.75     1489.60    343.85 o
  -1  18  19       53.36      109.07    116.34 o
   0  18  19     1297.80     1544.73    242.31 o
 -10   0  20     5409.61     5723.49    298.96 o
  -8   0  20     2102.26     1864.29    187.04 o
  -6   0  20     7306.15     6747.48    199.25 o
  -4   0  20     7153.84     5838.43    279.54 o
  -2   0  20    18840.75    18196.91    172.00 o
   0   0  20      515.61      661.78     76.35 o
   2   0  20    13066.79    13924.88    699.25 o
   4   0  20      470.57      387.45    110.54 o
   6   0  20     3162.67     3045.11    206.15 o
   8   0  20      163.48       96.96    104.11 o
  10   0  20     4450.08     4742.91    343.54 o
 -11   1  20      108.79      115.49    106.65 o
 -10   1  20      788.08      848.21    136.06 o
  -9   1  20     3391.16     3394.07    195.11 o
  -8   1  20     2311.51     2344.01    121.06 o
  -7   1  20       52.32       48.09     40.21 o
  -6   1  20      650.09      466.28     67.02 o
  -5   1  20     5064.08     4225.51     95.56 o
  -4   1  20     8122.95     8067.82    127.66 o
  -3   1  20     3387.84     3886.84     77.11 o
  -2   1  20     2825.59     3630.82    166.56 o
  -1   1  20     1411.01     1584.13     64.55 o
   0   1  20     8547.94     9541.66    163.05 o
   1   1  20      275.08      211.03     43.59 o
   2   1  20     3649.95     4188.08    193.68 o
   3   1  20    12153.57    11984.78    226.66 o
   4   1  20     8764.30     9371.32    476.00 o
   5   1  20     1033.04      890.83    118.27 o
   6   1  20       22.40       35.68     68.06 o
   7   1  20     1296.20      979.84     99.26 o
   8   1  20     1051.95      858.41    127.65 o
   9   1  20     1327.91     1244.89    179.92 o
  10   1  20       60.41      108.61    103.31 o
 -11   2  20     2318.19     2249.45    170.85 o
 -10   2  20       31.58      140.88     93.66 o
  -9   2  20      316.54      216.08     92.85 o
  -8   2  20        9.61       96.63     65.97 o
  -7   2  20     2482.73     2620.04    114.04 o
  -6   2  20      294.64      183.16     61.60 o
  -5   2  20     3094.80     2747.91     78.40 o
  -4   2  20     1883.74     1323.02     88.41 o
  -3   2  20    41821.15    39626.43   2204.74 o
  -2   2  20      195.56     1107.40    124.64 o
  -1   2  20     3518.98     3566.35    155.17 o
   0   2  20     1005.85      890.71     93.86 o
   1   2  20    10781.92    11288.57    382.53 o
   2   2  20     1679.29     2152.85    139.74 o
   3   2  20     6616.72     6768.81    216.23 o
   4   2  20      293.28      740.18    363.39 o
   5   2  20     7671.78     7435.77    315.18 o
   6   2  20       22.55       33.25     63.28 o
   7   2  20     1289.35     1151.41    118.94 o
   8   2  20       15.46       50.68     68.82 o
   9   2  20     3147.63     3057.34    317.00 o
  10   2  20       13.27       57.00    104.22 o
 -11   3  20        1.89       77.56     81.24 o
 -10   3  20      390.74      500.63    145.22 o
  -9   3  20     2389.22     2079.70    260.90 o
  -8   3  20     2135.31     2178.67    129.87 o
  -7   3  20      175.03       70.84     50.43 o
  -6   3  20       53.48       33.19     37.78 o
  -5   3  20     2994.02     2662.78     82.94 o
  -4   3  20     5043.51     5092.28    143.22 o
  -3   3  20      593.15      899.64    106.92 o
  -2   3  20     9932.46    10564.04    447.11 o
  -1   3  20     3315.56     4307.42    136.30 o
   0   3  20    12371.71    11836.55    200.92 o
   1   3  20      949.14      859.83     86.22 o
   2   3  20      319.33      212.69     56.95 o
   3   3  20     6679.97     5719.97    184.23 o
   4   3  20     7723.20     8416.43    336.56 o
   5   3  20     1691.37     1309.98    193.37 o
   6   3  20      585.99      233.06    161.96 o
   7   3  20     2270.83     2209.56    155.10 o
   8   3  20     2696.67     2339.92    255.87 o
   9   3  20      697.72      457.48    251.53 o
 -11   4  20        0.60       84.85     99.15 o
 -10   4  20     3466.26     3283.85    171.35 o
  -9   4  20       43.96       76.77     70.58 o
  -8   4  20     1215.35     1054.09    101.71 o
  -7   4  20      250.80      238.35     72.57 o
  -6   4  20     4073.50     3842.65    173.45 o
  -5   4  20       78.18       61.77     66.44 o
  -4   4  20     2306.69     2040.31    115.97 o
  -3   4  20      160.08      125.03     64.52 o
  -2   4  20    23506.31    25464.40    495.37 o
  -1   4  20      535.67      537.01     85.83 o
   0   4  20      853.62      786.24     78.53 o
   1   4  20      818.96     1123.93    107.51 o
   2   4  20    11095.39    11402.04    190.85 o
   3   4  20      164.56      259.55     96.05 o
   4   4  20      268.23      300.49     74.14 o
   5   4  20      771.42      480.89     95.25 o
   6   4  20     8864.52     8509.28    404.76 o
   7   4  20      164.93      174.74    170.21 o
   8   4  20      161.90      138.33    171.42 o
   9   4  20        0.82      328.69    259.72 o
 -11   5  20      254.92      238.88    171.16 o
 -10   5  20      921.11      771.52    213.66 o
  -9   5  20     2770.86     2732.07    306.77 o
  -8   5  20     2379.61     2255.44    253.52 o
  -7   5  20       82.72      162.80    120.73 o
  -6   5  20      351.16      362.64    108.83 o
  -5   5  20     3116.58     3145.32    171.55 o
  -4   5  20     3409.56     3695.25    162.29 o
  -3   5  20     3453.92     3248.72    141.28 o
  -2   5  20      346.30      290.68     92.66 o
  -1   5  20    11711.87    11692.00    485.19 o
   0   5  20     4208.15     4081.87    141.63 o
   1   5  20     4147.62     4155.34    134.80 o
   2   5  20     3336.55     3454.60    124.50 o
   3   5  20     5535.62     5934.30    162.39 o
   4   5  20     6168.18     6270.72    166.36 o
   5   5  20      187.70      133.98     89.73 o
   6   5  20      145.89      155.29    150.97 o
   7   5  20     1519.22     1080.86    257.10 o
   8   5  20     1304.72     1162.44    224.08 o
   9   5  20      994.92      960.57    291.88 o
 -11   6  20     1635.80     1690.00    290.11 o
 -10   6  20      307.54      351.73    212.65 o
  -9   6  20      224.13      417.47    213.28 o
  -8   6  20      682.93      571.93    165.79 o
  -7   6  20     5172.99     5665.19    361.56 o
  -6   6  20      261.95      395.93    156.86 o
  -5   6  20     1529.77     1423.94    167.69 o
  -4   6  20     2770.19     2757.29    229.65 o
  -3   6  20    11849.46    11733.77    178.24 o
  -2   6  20       54.75      190.77     96.23 o
  -1   6  20     1179.64     1032.21    101.20 o
   0   6  20     1139.32     1109.81     82.20 o
   1   6  20     8779.38     8038.91    138.02 o
   2   6  20     1511.26     1562.06     95.57 o
   3   6  20     5107.98     5440.01    135.49 o
   4   6  20      834.01      963.61    178.95 o
   5   6  20     7880.13     9438.38   1336.05 o
   6   6  20        6.46       26.05     60.08 o
   7   6  20      747.75      416.25    163.00 o
   8   6  20      394.22      370.76    245.75 o
   9   6  20     1832.87     2072.53    392.58 o
 -11   7  20       15.77      103.86    155.54 o
 -10   7  20       81.40      139.87    155.97 o
  -9   7  20     1156.11     1696.58    291.23 o
  -8   7  20     1418.68     1754.16    208.73 o
  -7   7  20      370.70      447.79    158.26 o
  -6   7  20      543.28      601.81    167.76 o
  -5   7  20     3970.45     4234.55    214.60 o
  -4   7  20     7761.89     7528.61    255.26 o
  -3   7  20      415.48      258.88    123.81 o
  -2   7  20     4731.79     4323.98    166.76 o
  -1   7  20     3237.03     3167.20    139.68 o
   0   7  20     3124.61     2883.00    109.12 o
   1   7  20      704.32      867.20     96.40 o
   2   7  20      416.15      260.46    107.01 o
   3   7  20     5998.83     5974.22    211.41 o
   4   7  20     6263.33     7057.41    675.81 o
   5   7  20     2561.45     1788.59    358.93 o
   6   7  20      713.41      561.99    246.26 o
   7   7  20      477.29      537.12    184.64 o
   8   7  20     1699.59     1546.51    342.38 o
   9   7  20      102.88      210.21    263.66 o
 -10   8  20     1853.69     1862.72    271.23 o
  -9   8  20       11.53      131.31    206.61 o
  -8   8  20      732.06     1091.27    212.93 o
  -7   8  20      303.56      270.75    100.42 o
  -6   8  20     5273.39     5509.20    253.24 o
  -5   8  20     2014.61     2210.15    282.31 o
  -4   8  20     1125.97     1042.13    136.84 o
  -3   8  20      102.34      115.33     94.85 o
  -2   8  20    10261.10    10463.18    245.65 o
  -1   8  20      801.26      746.08     84.85 o
   0   8  20     2036.63     1708.43     95.22 o
   1   8  20       15.25      255.48    162.50 o
   2   8  20     9476.08    11224.72    463.77 o
   3   8  20     3082.55     2914.07    234.30 o
   4   8  20      571.52      580.91    166.79 o
   5   8  20      823.72      592.12    366.17 o
   6   8  20     4216.78     4191.09    789.81 o
   7   8  20       90.66      183.09    128.05 o
   8   8  20       20.57      137.28    110.82 o
 -10   9  20      333.19      355.25    281.15 o
  -9   9  20     1405.14     1534.37    312.72 o
  -8   9  20      827.10     1226.59    252.53 o
  -7   9  20      182.45      167.36    121.33 o
  -6   9  20     1390.20     1204.42    147.50 o
  -5   9  20     3884.17     4011.70    354.27 o
  -4   9  20     1366.94     1458.59    176.46 o
  -3   9  20      744.36      927.45    170.07 o
  -2   9  20       28.80       79.60     76.51 o
  -1   9  20     8318.07     8959.42    256.96 o
   0   9  20     2129.71     2024.37    340.71 o
   1   9  20     4133.59     4155.00    224.51 o
   2   9  20     3114.94     2894.94    232.20 o
   3   9  20     2269.88     2311.42    198.08 o
   4   9  20      827.53     1074.49    200.56 o
   5   9  20      277.93      272.89    127.45 o
   6   9  20        4.99       96.69     99.71 o
   7   9  20     1296.97     1472.96    239.05 o
   8   9  20      704.90      587.03    210.38 o
 -10  10  20      319.86      216.03    219.32 o
  -9  10  20      132.68      124.71    119.59 o
  -8  10  20       90.60       71.41     95.93 o
  -7  10  20     3808.59     4174.75    258.43 o
  -6  10  20      124.59      108.49    102.18 o
  -5  10  20      442.38      491.80    206.54 o
  -4  10  20      145.41      101.21    100.69 o
  -3  10  20     4672.90     4689.13    233.45 o
  -2  10  20      129.79       90.22     62.07 o
  -1  10  20      891.68      886.95    150.19 o
   0  10  20      143.07       92.17     95.33 o
   1  10  20     6216.37     6748.07    274.71 o
   2  10  20      885.34      883.74    156.04 o
   3  10  20     1503.12     1530.87    185.04 o
   4  10  20      108.89       75.09     95.91 o
   5  10  20     3448.58     3952.76    486.43 o
   6  10  20      115.19      162.94    109.72 o
   7  10  20     1051.09     1155.20    235.62 o
   8  10  20        6.97      165.11    119.80 o
  -9  11  20      234.79      230.94    115.99 o
  -8  11  20     1197.59     1189.28    156.52 o
  -7  11  20      159.87      132.79     75.42 o
  -6  11  20      392.29      305.65     94.40 o
  -5  11  20     1173.53     1158.67    133.56 o
  -4  11  20     1996.18     2145.55    206.91 o
  -3  11  20      129.04      201.98    126.06 o
  -2  11  20     1010.25     1031.38    166.19 o
  -1  11  20     2643.90     2546.59    228.06 o
   0  11  20     9644.54     9847.57    410.07 o
   1  11  20      211.77      306.94    152.64 o
   2  11  20       84.40       75.02    104.05 o
   3  11  20      865.51     1014.26    174.51 o
   4  11  20     1486.72     1550.63    205.69 o
   5  11  20      534.58      320.42    250.73 o
   6  11  20      289.00      128.13    120.96 o
   7  11  20      830.73      945.02    229.56 o
  -9  12  20        4.48       48.98     76.25 o
  -8  12  20      311.34      284.58     99.71 o
  -7  12  20       89.60      132.82     83.92 o
  -6  12  20     4345.56     4937.69    281.44 o
  -5  12  20      522.92      485.72    162.88 o
  -4  12  20      245.18      274.79    121.22 o
  -3  12  20      194.06      196.81    117.19 o
  -2  12  20     2030.44     2453.55    205.98 o
  -1  12  20       42.24      170.37    132.51 o
   0  12  20     1398.52     1585.06    273.86 o
   1  12  20      604.92      717.54    199.21 o
   2  12  20     3733.19     3941.16    261.28 o
   3  12  20      320.70      229.19    133.39 o
   4  12  20      173.21       72.08     69.29 o
   5  12  20       54.55       63.29     99.19 o
   6  12  20     4068.01     4713.04    405.09 o
   7  12  20       35.05      178.69    165.57 o
  -8  13  20      425.16      434.69    122.08 o
  -7  13  20      385.04      501.63    202.18 o
  -6  13  20     1015.27     1041.82    206.14 o
  -5  13  20     3326.58     3646.89    226.61 o
  -4  13  20      255.08      281.99    135.18 o
  -3  13  20       61.80       32.83     72.72 o
  -2  13  20       44.29       95.23     78.90 o
  -1  13  20     3208.20     3713.44    242.26 o
   0  13  20     2516.14     2306.71    360.48 o
   1  13  20      829.21      764.34    199.65 o
   2  13  20      297.09      155.00    111.39 o
   3  13  20      859.85      894.80    195.16 o
   4  13  20      315.34      415.28    149.48 o
   5  13  20      454.50      571.20    173.21 o
   6  13  20        1.76       98.23    115.26 o
  -7  14  20     2434.90     2680.57    252.25 o
  -6  14  20      339.97      378.47    155.08 o
  -5  14  20      216.41      223.52    142.30 o
  -4  14  20       11.08      112.13    138.38 o
  -3  14  20      634.69      676.72    187.15 o
  -2  14  20      180.40      129.64    107.16 o
  -1  14  20      970.35     1144.79    228.85 o
   0  14  20        0.47       85.93    102.13 o
   1  14  20     4824.70     5238.77    281.17 o
   2  14  20      320.91      281.54    139.34 o
   3  14  20      245.71      193.53    144.94 o
   4  14  20        9.66      102.93    101.77 o
   5  14  20     1451.36     1496.05    237.87 o
  -6  15  20      192.45      451.07    269.39 o
  -5  15  20      964.19     1179.98    199.62 o
  -4  15  20     1158.46      881.36    197.44 o
  -3  15  20        1.22       64.73     93.23 o
  -2  15  20       28.87      123.30     99.45 o
  -1  15  20      398.49      835.28    191.98 o
   0  15  20     3732.54     4039.75    460.74 o
   1  15  20      106.84       28.71     65.29 o
   2  15  20      161.47      130.91    138.63 o
   3  15  20      101.53      180.98    146.26 o
   4  15  20      979.77      927.77    207.96 o
  -5  16  20       14.52      103.58    178.88 o
  -4  16  20      532.96      598.02    185.92 o
  -3  16  20       87.26       65.17     99.96 o
  -2  16  20      616.94      643.37    149.93 o
  -1  16  20      521.52      569.08    217.18 o
   0  16  20      147.95      166.55    127.77 o
   1  16  20      212.62      188.09    167.76 o
   2  16  20     1762.25     2069.27    265.29 o
   3  16  20       65.65      182.87    163.83 o
  -4  17  20      122.09      223.99    231.83 o
  -3  17  20       53.14      134.66    129.86 o
  -2  17  20       91.57      109.67    106.06 o
  -1  17  20      735.26      907.44    195.95 o
   0  17  20      422.93      427.80    168.85 o
   1  17  20      635.82      727.28    243.64 o
   2  17  20      113.09      155.53    143.80 o
 -11   0  21     1231.82     1661.89    246.67 o
  -9   0  21     4973.18     4727.28    230.18 o
  -7   0  21     1502.27     1075.99    142.47 o
  -5   0  21    11932.69    10746.81    186.75 o
  -3   0  21     8081.63     6735.60    267.61 o
  -1   0  21    12629.77    13839.48    147.09 o
   1   0  21      128.62      113.91     57.80 o
   3   0  21    47485.46    51813.41   2841.01 o
   5   0  21      206.21      190.72    100.51 o
   7   0  21     2528.49     2471.13    216.85 o
   9   0  21      186.72       90.20    134.96 o
 -11   1  21      984.54     1117.22    171.98 o
 -10   1  21       20.75      139.76     86.54 o
  -9   1  21     1099.81     1292.13    127.27 o
  -8   1  21     2602.05     2501.12    118.93 o
  -7   1  21      627.77      583.63     80.79 o
  -6   1  21      491.83      441.41     73.55 o
  -5   1  21     1604.49     1505.15     79.30 o
  -4   1  21    16799.97    15517.01    307.33 o
  -3   1  21    18543.89    16625.63    193.83 o
  -2   1  21     1448.96     1370.56     67.21 o
  -1   1  21     1752.42     1961.59     95.00 o
   0   1  21     3522.32     3506.76     93.15 o
   1   1  21     3435.97     4548.82    113.95 o
   2   1  21     7783.31     8423.58    440.60 o
   3   1  21     3799.19     4331.24    133.77 o
   4   1  21     6046.42     5449.93    202.85 o
   5   1  21     1944.65     2125.19    172.69 o
   6   1  21      174.25       94.30     77.31 o
   7   1  21       58.87       54.76     67.22 o
   8   1  21     1814.54     1705.32    172.35 o
   9   1  21     3038.12     3096.77    219.62 o
 -11   2  21       36.11      120.56     88.69 o
 -10   2  21     5902.08     6326.51    204.15 o
  -9   2  21        0.75       93.84     66.73 o
  -8   2  21       91.57       81.29     61.78 o
  -7   2  21       13.98       69.32     50.38 o
  -6   2  21     8770.09     8233.41    140.90 o
  -5   2  21      144.08      243.90     64.29 o
  -4   2  21     6162.68     5425.68    369.17 o
  -3   2  21      229.92     1938.59    301.22 o
  -2   2  21    24344.55    24224.88    369.37 o
  -1   2  21      628.34      730.47     88.40 o
   0   2  21      180.44      183.99     63.87 o
   1   2  21     1850.51     2124.94    132.78 o
   2   2  21    16611.10    18175.30    247.91 o
   3   2  21        0.33      368.58     99.84 o
   4   2  21     3761.24     3469.68    142.39 o
   5   2  21      148.44      138.56     88.86 o
   6   2  21     4684.09     4753.19    185.25 o
   7   2  21       16.57       52.91     73.25 o
   8   2  21     1660.14     1505.86    172.40 o
   9   2  21        0.33      195.87    188.36 o
 -11   3  21     1374.54     1521.99    189.26 o
 -10   3  21       21.17       80.34     80.36 o
  -9   3  21     1278.94     1191.45    133.80 o
  -8   3  21     1446.46     1221.35    107.43 o
  -7   3  21      845.05      921.92     97.82 o
  -6   3  21       52.68       80.43     46.91 o
  -5   3  21     1878.60     1528.87    144.80 o
  -4   3  21    12403.57    11894.75    663.55 o
  -3   3  21    12597.79    13330.30    233.83 o
  -2   3  21     1246.87     1669.03    108.61 o
  -1   3  21     1367.25     1528.35    114.28 o
   0   3  21     5503.28     5464.92    215.22 o
   1   3  21     7213.47     7340.97    202.01 o
   2   3  21     1535.55     1865.15    101.79 o
   3   3  21      506.18      502.05    111.35 o
   4   3  21     3351.11     3577.81    136.15 o
   5   3  21     4544.33     5127.90    185.82 o
   6   3  21      792.30      585.03    122.57 o
   7   3  21      213.85      114.05     81.68 o
   8   3  21     2436.84     2563.60    355.20 o
   9   3  21     2555.82     2136.67    300.55 o
 -11   4  21      940.71      960.94    256.18 o
 -10   4  21       90.53      132.51    128.01 o
  -9   4  21     2736.17     2278.26    204.76 o
  -8   4  21      468.43      344.21    154.17 o
  -7   4  21      955.73      635.54    127.55 o
  -6   4  21       21.28       66.56     80.55 o
  -5   4  21    12504.76    12618.60    259.75 o
  -4   4  21      778.50     1141.35    114.89 o
  -3   4  21     4800.20     4655.54    153.74 o
  -2   4  21      189.28      167.91     79.01 o
  -1   4  21     9124.02     9197.61    245.21 o
   0   4  21      454.77      495.35     94.44 o
   1   4  21     3263.23     2798.61    170.85 o
   2   4  21      748.37      698.31     77.92 o
   3   4  21    19073.81    19922.69    403.80 o
   4   4  21      101.65       87.38     56.81 o
   5   4  21      541.35      486.29     95.55 o
   6   4  21       13.56       23.79     50.46 o
   7   4  21     7561.88     6950.39    376.85 o
   8   4  21       56.61      106.82    171.53 o
   9   4  21      180.33      185.45    178.86 o
 -11   5  21      241.95      262.19    196.03 o
 -10   5  21       81.96      197.72    187.74 o
  -9   5  21      201.39      174.27    158.36 o
  -8   5  21     2083.43     2071.83    184.25 o
  -7   5  21     2194.80     2416.22    192.45 o
  -6   5  21     1399.78     1403.17    255.79 o
  -5   5  21     3070.34     3227.81    179.14 o
  -4   5  21     7265.86     8281.65    427.93 o
  -3   5  21    11832.63    11817.85    306.68 o
  -2   5  21       54.94      117.58     74.78 o
  -1   5  21      277.47      317.33     68.79 o
   0   5  21     9629.23     9168.82    175.38 o
   1   5  21     2685.81     2956.04    131.05 o
   2   5  21      990.55      679.52    102.81 o
   3   5  21      582.71      618.55     90.19 o
   4   5  21     5784.30     5660.23    424.26 o
   5   5  21     3130.11     3207.35    560.26 o
   6   5  21     1294.37      911.97    227.79 o
   7   5  21      172.94      119.55    136.95 o
   8   5  21     1580.23     1572.46    331.86 o
   9   5  21     1350.82     1128.09    322.81 o
 -11   6  21       80.89      115.33    119.26 o
 -10   6  21     2976.97     2731.90    247.69 o
  -9   6  21       74.67      256.14    157.93 o
  -8   6  21      217.15      213.42    119.71 o
  -7   6  21        5.72      179.10    114.06 o
  -6   6  21    12051.68    12548.07    315.96 o
  -5   6  21     2113.06     2050.68    179.68 o
  -4   6  21      854.45      947.32    134.22 o
  -3   6  21     1322.79     1534.87    119.43 o
  -2   6  21    15169.08    16340.00    277.84 o
  -1   6  21        9.42       66.04     44.92 o
   0   6  21     5551.54     4934.68    142.50 o
   1   6  21      482.14      350.16     68.34 o
   2   6  21    10322.82     9847.10    313.94 o
   3   6  21        5.47       92.63     76.04 o
   4   6  21     1924.69     2217.23    194.35 o
   5   6  21      356.44      387.96    150.57 o
   6   6  21     1925.89     2375.92    228.83 o
   7   6  21      185.48      112.48    153.85 o
   8   6  21      734.12      730.11    235.43 o
   9   6  21        0.50       93.60    134.63 o
 -10   7  21       41.26       77.40    115.14 o
  -9   7  21     1401.23     1487.15    284.80 o
  -8   7  21     1591.89     1888.61    227.29 o
  -7   7  21     3204.13     3818.99    223.30 o
  -6   7  21      210.16      170.33    100.80 o
  -5   7  21      538.62      464.27    133.47 o
  -4   7  21     5315.92     5251.46    216.16 o
  -3   7  21     3622.04     4227.71    200.27 o
  -2   7  21     4348.07     4214.92    158.18 o
  -1   7  21     1584.57     1363.92    112.60 o
   0   7  21     5726.78     5791.44    261.20 o
   1   7  21    10916.62    10261.82    174.62 o
   2   7  21       19.15       70.92     74.39 o
   3   7  21      779.61      663.12    171.99 o
   4   7  21     1299.97     1131.17    162.07 o
   5   7  21     2417.70     2436.95    548.99 o
   6   7  21      175.17      115.88     99.48 o
   7   7  21       10.61       46.67     80.18 o
   8   7  21     1100.95      950.74    303.01 o
 -10   8  21       48.49      180.42    165.10 o
  -9   8  21     1469.71     1524.08    285.58 o
  -8   8  21      241.80      298.79    139.24 o
  -7   8  21     2360.73     2722.26    233.14 o
  -6   8  21       47.67      136.62    101.37 o
  -5   8  21     9242.83    10295.13    334.22 o
  -4   8  21     1449.06     1452.18    173.83 o
  -3   8  21     1090.55     1135.03    163.96 o
  -2   8  21      682.16      411.42    175.51 o
  -1   8  21     5733.24     5996.60    147.29 o
   0   8  21     1699.32     1597.56    100.19 o
   1   8  21     3038.09     3699.77    368.99 o
   2   8  21       98.72       99.88     78.45 o
   3   8  21     8599.55     9556.11    287.06 o
   4   8  21      334.07      460.28    157.49 o
   5   8  21      402.18      353.49    151.50 o
   6   8  21       61.74       61.65     77.18 o
   7   8  21     3059.63     3189.01    281.28 o
   8   8  21      142.75      228.09    186.49 o
 -10   9  21       97.22      232.95    203.31 o
  -9   9  21       60.89      197.85    175.05 o
  -8   9  21     1840.50     2150.97    229.06 o
  -7   9  21     1851.01     2112.46    252.13 o
  -6   9  21      417.89      264.66    109.91 o
  -5   9  21     2467.03     2750.18    219.75 o
  -4   9  21     4074.86     4127.04    224.60 o
  -3   9  21     1507.02     1411.80    183.29 o
  -2   9  21      285.19      271.50    118.97 o
[truncated: 122,259 more chars]
